# Supplementary material for: Release of sterile Aedes aegypti mosquitoes: chilling effect on mass-reared males survival and escape ability and on irradiated males sexual competitiveness
Source: Sci Rep. 2023 Mar 7;13:3797. doi: 10.1038/s41598-023-30722-9 (PMC9990024; doi:10.1038/s41598-023-30722-9)
Supplement: Supplementary file 1 — Dataset S1. [file 41598_2023_30722_MOESM1_ESM.ods]

## Sheet: SobrevivenciaAnimada
Fecha	Edad	Repetición	Control	1_25	2_25	2_50	2_100
23/04/21	1	1	1	1	1	0.99	0.98
24/04/21	2	1	1	0.99	1	0.99	0.98
25/04/21	3	1	0.99	0.96	1	0.98	0.97
26/04/21	4	1	0.99	0.94	0.99	0.98	0.96
27/04/21	5	1	0.99	0.94	0.99	0.97	0.96
28/04/21	6	1	0.99	0.94	0.97	0.97	0.96
29/04/21	7	1	0.99	0.94	0.95	0.97	0.96
30/04/21	8	1	0.97	0.93	0.93	0.97	0.95
01/05/21	9	1	0.97	0.93	0.9	0.96	0.95
02/05/21	10	1	0.97	0.93	0.9	0.95	0.95
03/05/21	11	1	0.97	0.93	0.88	0.95	0.95
04/05/21	12	1	0.97	0.93	0.87	0.95	0.95
05/05/21	13	1	0.96	0.89	0.77	0.94	0.93
06/05/21	14	1	0.96	0.88	0.71	0.92	0.89
07/05/21	15	1	0.96	0.87	0.67	0.91	0.86
08/05/21	16	1	0.95	0.86	0.65	0.91	0.84
09/05/21	17	1	0.95	0.86	0.61	0.91	0.8
10/05/21	18	1	0.95	0.86	0.59	0.91	0.79
11/05/21	19	1	0.94	0.86	0.57	0.9	0.79
12/05/21	20	1	0.93	0.86	0.54	0.89	0.78
13/05/21	21	1	0.93	0.86	0.54	0.89	0.78
14/05/21	22	1	0.93	0.86	0.53	0.88	0.76
15/05/21	23	1	0.91	0.85	0.52	0.87	0.75
16/05/21	24	1	0.9	0.81	0.5	0.85	0.72
17/05/21	25	1	0.89	0.79	0.5	0.83	0.72
18/05/21	26	1	0.88	0.78	0.5	0.81	0.71
19/05/21	27	1	0.88	0.78	0.5	0.81	0.71
20/05/21	28	1	0.88	0.78	0.49	0.81	0.7
21/05/21	29	1	0.87	0.78	0.48	0.81	0.69
22/05/21	30	1	0.87	0.76	0.45	0.77	0.68
23/05/21	31	1	0.85	0.72	0.43	0.74	0.63
24/05/21	32	1	0.84	0.72	0.43	0.71	0.6
25/05/21	33	1	0.83	0.72	0.42	0.71	0.6
26/05/21	34	1	0.82	0.71	0.42	0.69	0.6
27/05/21	35	1	0.82	0.7	0.42	0.68	0.6
28/05/21	36	1	0.79	0.69	0.42	0.68	0.6
29/05/21	37	1	0.78	0.68	0.42	0.66	0.59
30/05/21	38	1	0.77	0.68	0.42	0.64	0.58
31/05/21	39	1	0.76	0.68	0.42	0.64	0.58
01/06/21	40	1	0.75	0.6	0.41	0.58	0.58
02/06/21	41	1	0.73	0.52	0.4	0.55	0.56
03/06/21	42	1	0.68	0.52	0.39	0.54	0.54
04/06/21	43	1	0.68	0.52	0.38	0.52	0.54
05/06/21	44	1	0.68	0.51	0.34	0.51	0.52
06/06/21	45	1	0.66	0.5	0.33	0.49	0.52
07/06/21	46	1	0.63	0.48	0.33	0.49	0.52
08/06/21	47	1	0.63	0.47	0.33	0.49	0.51
09/06/21	48	1	0.6	0.42	0.28	0.44	0.47
10/06/21	49	1	0.57	0.42	0.27	0.43	0.45
11/06/21	50	1	0.57	0.39	0.26	0.42	0.42
12/06/21	51	1	0.55	0.35	0.26	0.42	0.4
13/06/21	52	1	0.54	0.34	0.26	0.4	0.38
14/06/21	53	1	0.52	0.34	0.26	0.37	0.38
15/06/21	54	1	0.5	0.33	0.26	0.35	0.38
16/06/21	55	1	0.49	0.32	0.25	0.31	0.35
17/06/21	56	1	0.46	0.32	0.25	0.28	0.35
18/06/21	57	1	0.46	0.32	0.21	0.25	0.33
19/06/21	58	1	0.46	0.31	0.19	0.23	0.33
20/06/21	59	1	0.42	0.31	0.19	0.22	0.33
21/06/21	60	1	0.39	0.29	0.19	0.22	0.33
22/06/21	61	1	0.39	0.28	0.19	0.2	0.33
23/06/21	62	1	0.38	0.26	0.19	0.2	0.32
24/06/21	63	1	0.36	0.23	0.16	0.19	0.29
25/06/21	64	1	0.33	0.21	0.13	0.18	0.27
26/06/21	65	1	0.31	0.19	0.12	0.16	0.25
27/06/21	66	1	0.29	0.19	0.12	0.13	0.22
28/06/21	67	1	0.26	0.19	0.12	0.11	0.21
29/06/21	68	1	0.25	0.18	0.12	0.11	0.2
30/06/21	69	1	0.23	0.18	0.11	0.1	0.19
01/07/21	70	1	0.22	0.17	0.11	0.09	0.17
02/07/21	71	1	0.21	0.16	0.09	0.07	0.17
03/07/21	72	1	0.19	0.16	0.08	0.07	0.17
04/07/21	73	1	0.19	0.15	0.08	0.07	0.17
05/07/21	74	1	0.18	0.15	0.08	0.07	0.17
06/07/21	75	1	0.15	0.15	0.08	0.07	0.16
07/07/21	76	1	0.15	0.15	0.08	0.06	0.16
08/07/21	77	1	0.15	0.15	0.08	0.06	0.16
09/07/21	78	1	0.15	0.15	0.08	0.06	0.16
10/07/21	79	1	0.13	0.13	0.07	0.05	0.16
11/07/21	80	1	0.13	0.13	0.07	0.05	0.16
12/07/21	81	1	0.12	0.11	0.07	0.05	0.15
13/07/21	82	1	0.12	0.11	0.07	0.05	0.12
14/07/21	83	1	0.12	0.11	0.07	0.05	0.09
15/07/21	84	1	0.12	0.11	0.07	0.05	0.08
16/07/21	85	1	0.11	0.11	0.07	0.05	0.07
17/07/21	86	1	0.1	0.11	0.07	0.05	0.06
18/07/21	87	1	0.09	0.11	0.07	0.05	0.06
19/07/21	88	1	0.07	0.1	0.07	0.05	0.05
20/07/21	89	1	0.07	0.1	0.07	0.05	0.05
21/07/21	90	1	0.07	0.1	0.07	0.05	0.05
22/07/21	91	1	0.06	0.1	0.07	0.05	0.05
23/07/21	92	1	0.06	0.1	0.07	0.05	0.04
24/07/21	93	1	0.06	0.1	0.07	0.05	0.03
25/07/21	94	1	0.06	0.1	0.07	0.05	0.03
26/07/21	95	1	0.06	0.1	0.06	0.03	0.03
27/07/21	96	1	0.06	0.1	0.06	0.03	0.03
28/07/21	97	1	0.06	0.1	0.06	0	0.03
29/07/21	98	1	0.05	0.09	0.06	0	0.02
30/07/21	99	1	0.05	0.06	0.05	0	0.02
31/07/21	100	1	0.05	0.05	0	0	0.02
01/08/21	101	1	0.05	0.05	0	0	0.02
02/08/21	102	1	0.05	0.05	0	0	0.02
03/08/21	103	1	0.03	0.05	0	0	0.01
04/08/21	104	1	0.03	0.05	0	0	0.01
05/08/21	105	1	0.03	0.04	0	0	0.01
06/08/21	106	1	0.02	0.04	0	0	0.01
07/08/21	107	1	0	0.04	0	0	0.01
08/08/21	108	1	0	0.03	0	0	0.01
09/08/21	109	1	0	0.03	0	0	0
10/08/21	110	1	0	0.03	0	0	0
11/08/21	111	1	0	0.03	0	0	0
12/08/21	112	1	0	0.03	0	0	0
13/08/21	113	1	0	0.03	0	0	0
14/08/21	114	1	0	0	0	0	0
21/05/21	1	2	1	1	1	1	1
22/05/21	2	2	1	1	1	1	1
23/05/21	3	2	1	1	1	1	1
24/05/21	4	2	1	1	1	1	1
25/05/21	5	2	1	1	1	1	1
26/05/21	6	2	1	1	1	1	1
27/05/21	7	2	1	1	1	1	1
28/05/21	8	2	1	1	1	1	1
29/05/21	9	2	1	1	1	1	1
30/05/21	10	2	1	1	1	1	1
31/05/21	11	2	1	1	1	1	1
01/06/21	12	2	1	1	1	1	1
02/06/21	13	2	1	1	1	1	0.99
03/06/21	14	2	1	1	0.99	1	0.99
04/06/21	15	2	1	1	0.99	0.99	0.99
05/06/21	16	2	1	1	0.99	0.98	0.99
06/06/21	17	2	1	1	0.99	0.97	0.99
07/06/21	18	2	1	1	0.99	0.97	0.99
08/06/21	19	2	1	0.99	0.99	0.97	0.99
09/06/21	20	2	1	0.98	0.99	0.96	0.99
10/06/21	21	2	1	0.98	0.98	0.96	0.99
11/06/21	22	2	1	0.98	0.96	0.96	0.99
12/06/21	23	2	1	0.98	0.95	0.95	0.98
13/06/21	24	2	0.99	0.97	0.95	0.95	0.97
14/06/21	25	2	0.97	0.97	0.95	0.94	0.97
15/06/21	26	2	0.95	0.97	0.93	0.93	0.97
16/06/21	27	2	0.95	0.97	0.93	0.93	0.96
17/06/21	28	2	0.95	0.97	0.91	0.93	0.96
18/06/21	29	2	0.95	0.97	0.89	0.93	0.95
19/06/21	30	2	0.95	0.97	0.86	0.93	0.94
20/06/21	31	2	0.95	0.97	0.84	0.93	0.94
21/06/21	32	2	0.95	0.96	0.82	0.91	0.94
22/06/21	33	2	0.95	0.95	0.82	0.89	0.94
23/06/21	34	2	0.94	0.95	0.8	0.87	0.93
24/06/21	35	2	0.92	0.95	0.77	0.86	0.92
25/06/21	36	2	0.9	0.95	0.75	0.86	0.91
26/06/21	37	2	0.89	0.95	0.71	0.85	0.89
27/06/21	38	2	0.87	0.92	0.7	0.84	0.86
28/06/21	39	2	0.87	0.91	0.67	0.82	0.86
29/06/21	40	2	0.87	0.9	0.63	0.82	0.86
30/06/21	41	2	0.86	0.88	0.6	0.81	0.84
01/07/21	42	2	0.86	0.78	0.53	0.74	0.8
02/07/21	43	2	0.84	0.76	0.52	0.73	0.77
03/07/21	44	2	0.82	0.74	0.52	0.71	0.75
04/07/21	45	2	0.8	0.74	0.52	0.7	0.75
05/07/21	46	2	0.79	0.74	0.52	0.7	0.71
06/07/21	47	2	0.79	0.74	0.51	0.66	0.68
07/07/21	48	2	0.78	0.71	0.49	0.64	0.68
08/07/21	49	2	0.77	0.71	0.47	0.62	0.63
09/07/21	50	2	0.77	0.69	0.47	0.59	0.56
10/07/21	51	2	0.74	0.66	0.46	0.56	0.51
11/07/21	52	2	0.72	0.66	0.42	0.49	0.46
12/07/21	53	2	0.7	0.65	0.41	0.48	0.39
13/07/21	54	2	0.7	0.65	0.4	0.45	0.32
14/07/21	55	2	0.69	0.65	0.37	0.45	0.32
15/07/21	56	2	0.69	0.63	0.35	0.42	0.31
16/07/21	57	2	0.66	0.6	0.33	0.42	0.29
17/07/21	58	2	0.66	0.59	0.3	0.4	0.27
18/07/21	59	2	0.66	0.57	0.29	0.38	0.26
19/07/21	60	2	0.64	0.53	0.28	0.36	0.26
20/07/21	61	2	0.64	0.49	0.25	0.36	0.24
21/07/21	62	2	0.61	0.49	0.23	0.35	0.24
22/07/21	63	2	0.59	0.49	0.22	0.35	0.23
23/07/21	64	2	0.59	0.48	0.22	0.31	0.2
24/07/21	65	2	0.59	0.44	0.22	0.28	0.17
25/07/21	66	2	0.52	0.42	0.21	0.27	0.16
26/07/21	67	2	0.46	0.36	0.17	0.22	0.13
27/07/21	68	2	0.45	0.35	0.15	0.17	0.12
28/07/21	69	2	0.44	0.34	0.13	0.17	0.12
29/07/21	70	2	0.42	0.33	0.13	0.12	0.12
30/07/21	71	2	0.38	0.3	0.11	0.11	0.11
31/07/21	72	2	0.38	0.3	0.11	0.1	0.11
01/08/21	73	2	0.38	0.3	0.1	0.1	0.11
02/08/21	74	2	0.38	0.28	0.1	0.1	0.11
03/08/21	75	2	0.35	0.25	0.09	0.08	0.11
04/08/21	76	2	0.36	0.22	0.09	0.06	0.11
05/08/21	77	2	0.34	0.15	0.09	0.02	0.1
06/08/21	78	2	0.29	0.14	0.09	0.02	0.1
07/08/21	79	2	0.25	0.14	0.08	0.02	0.08
08/08/21	80	2	0.21	0.11	0.08	0.01	0.09
09/08/21	81	2	0.19	0.08	0.08	0.01	0.08
10/08/21	82	2	0.12	0.04	0.07	0.01	0.08
11/08/21	83	2	0.11	0.04	0.05	0.01	0.06
12/08/21	84	2	0.09	0.03	0.05	0.01	0.06
13/08/21	85	2	0.08	0.01	0.03	0	0.05
14/08/21	86	2	0.06	0	0	0	0.04
15/08/21	87	2	0.06	0	0	0	0.03
16/08/21	88	2	0.04	0	0	0	0.03
17/08/21	89	2	0.04	0	0	0	0.03
18/08/21	90	2	0.03	0	0	0	0.03
19/08/21	91	2	0.02	0	0	0	0.03
20/08/21	92	2	0	0	0	0	0.02
21/08/21	93	2	0	0	0	0	0.02
22/08/21	94	2	0	0	0	0	0.02
23/08/21	95	2	0	0	0	0	0.02
24/08/21	96	2	0	0	0	0	0.02
25/08/21	97	2	0	0	0	0	0.02
26/08/21	98	2	0	0	0	0	0.02
27/08/21	99	2	0	0	0	0	0.02
28/08/21	100	2	0	0	0	0	0.02
29/08/21	101	2	0	0	0	0	0.02
30/08/21	102	2	0	0	0	0	0.02
31/08/21	103	2	0	0	0	0	0.02
01/09/21	104	2	0	0	0	0	0.02
02/09/21	105	2	0	0	0	0	0.02
03/09/21	106	2	0	0	0	0	0.02
04/09/21	107	2	0	0	0	0	0.02
05/09/21	108	2	0	0	0	0	0.02
06/09/21	109	2	0	0	0	0	0.02
07/09/21	110	2	0	0	0	0	0.02
08/09/21	111	2	0	0	0	0	0.02
09/09/21	112	2	0	0	0	0	0.02
10/09/21	113	2	0	0	0	0	0
08/07/21	1	3	1	1	1	1	1
09/07/21	2	3	1	1	1	1	1
10/07/21	3	3	1	0.99	1	1	1
11/07/21	4	3	0.99	0.98	1	1	1
12/07/21	5	3	0.99	0.98	1	0.99	0.99
13/07/21	6	3	0.99	0.98	1	0.99	0.99
14/07/21	7	3	0.99	0.98	1	0.99	0.99
15/07/21	8	3	0.99	0.97	1	0.99	0.98
16/07/21	9	3	0.99	0.96	1	0.99	0.98
17/07/21	10	3	0.99	0.96	1	0.99	0.98
18/07/21	11	3	0.99	0.96	1	0.99	0.98
19/07/21	12	3	0.98	0.96	0.99	0.99	0.98
20/07/21	13	3	0.98	0.95	0.99	0.99	0.98
21/07/21	14	3	0.98	0.95	0.99	0.99	0.98
22/07/21	15	3	0.98	0.95	0.99	0.99	0.98
23/07/21	16	3	0.98	0.95	0.98	0.99	0.97
24/07/21	17	3	0.98	0.95	0.98	0.99	0.97
25/07/21	18	3	0.97	0.95	0.98	0.98	0.97
26/07/21	19	3	0.97	0.95	0.98	0.98	0.97
27/07/21	20	3	0.96	0.94	0.98	0.98	0.97
28/07/21	21	3	0.96	0.93	0.98	0.98	0.96
29/07/21	22	3	0.96	0.93	0.98	0.98	0.96
30/07/21	23	3	0.96	0.93	0.97	0.98	0.96
31/07/21	24	3	0.95	0.93	0.97	0.98	0.96
01/08/21	25	3	0.94	0.93	0.97	0.97	0.96
02/08/21	26	3	0.94	0.92	0.97	0.97	0.96
03/08/21	27	3	0.94	0.92	0.97	0.97	0.96
04/08/21	28	3	0.94	0.92	0.97	0.97	0.95
05/08/21	29	3	0.94	0.91	0.97	0.97	0.95
06/08/21	30	3	0.94	0.91	0.97	0.97	0.95
07/08/21	31	3	0.94	0.9	0.97	0.97	0.95
08/08/21	32	3	0.94	0.9	0.97	0.97	0.94
09/08/21	33	3	0.94	0.9	0.96	0.96	0.92
10/08/21	34	3	0.94	0.9	0.95	0.96	0.92
11/08/21	35	3	0.94	0.9	0.94	0.96	0.92
12/08/21	36	3	0.94	0.9	0.92	0.95	0.92
13/08/21	37	3	0.94	0.87	0.92	0.93	0.92
14/08/21	38	3	0.94	0.87	0.92	0.91	0.91
15/08/21	39	3	0.94	0.85	0.92	0.9	0.91
16/08/21	40	3	0.94	0.85	0.92	0.9	0.91
17/08/21	41	3	0.94	0.85	0.92	0.9	0.9
18/08/21	42	3	0.93	0.85	0.92	0.89	0.9
19/08/21	43	3	0.93	0.84	0.9	0.87	0.9
20/08/21	44	3	0.92	0.83	0.85	0.86	0.9
21/08/21	45	3	0.92	0.83	0.78	0.8	0.9
22/08/21	46	3	0.92	0.81	0.78	0.79	0.9
23/08/21	47	3	0.92	0.79	0.78	0.79	0.9
24/08/21	48	3	0.91	0.79	0.78	0.79	0.9
25/08/21	49	3	0.91	0.78	0.77	0.79	0.9
26/08/21	50	3	0.9	0.76	0.77	0.79	0.9
27/08/21	51	3	0.88	0.73	0.74	0.76	0.83
28/08/21	52	3	0.87	0.72	0.74	0.72	0.79
29/08/21	53	3	0.86	0.68	0.74	0.68	0.78
30/08/21	54	3	0.86	0.65	0.73	0.65	0.77
31/08/21	55	3	0.86	0.64	0.72	0.64	0.76
01/09/21	56	3	0.86	0.61	0.72	0.63	0.71
02/09/21	57	3	0.86	0.61	0.71	0.63	0.71
03/09/21	58	3	0.86	0.6	0.7	0.62	0.69
04/09/21	59	3	0.86	0.58	0.63	0.58	0.67
05/09/21	60	3	0.85	0.55	0.55	0.53	0.63
06/09/21	61	3	0.85	0.55	0.53	0.53	0.62
07/09/21	62	3	0.82	0.54	0.5	0.52	0.61
08/09/21	63	3	0.82	0.53	0.46	0.52	0.6
09/09/21	64	3	0.8	0.5	0.45	0.51	0.6
10/09/21	65	3	0.78	0.49	0.44	0.51	0.6
11/09/21	66	3	0.78	0.47	0.4	0.49	0.58
12/09/21	67	3	0.71	0.44	0.39	0.44	0.46
13/09/21	68	3	0.71	0.42	0.37	0.41	0.43
14/09/21	69	3	0.71	0.41	0.36	0.39	0.43
15/09/21	70	3	0.7	0.39	0.36	0.39	0.43
16/09/21	71	3	0.67	0.37	0.35	0.38	0.43
17/09/21	72	3	0.62	0.33	0.32	0.33	0.41
18/09/21	73	3	0.56	0.31	0.25	0.28	0.37
19/09/21	74	3	0.56	0.29	0.25	0.28	0.36
20/09/21	75	3	0.53	0.26	0.24	0.28	0.35
21/09/21	76	3	0.53	0.25	0.24	0.28	0.35
22/09/21	77	3	0.51	0.22	0.21	0.26	0.33
23/09/21	78	3	0.45	0.22	0.2	0.24	0.32
24/09/21	79	3	0.43	0.18	0.17	0.23	0.29
25/09/21	80	3	0.41	0.17	0.14	0.2	0.28
26/09/21	81	3	0.4	0.17	0.11	0.18	0.28
27/09/21	82	3	0.38	0.16	0.11	0.18	0.27
28/09/21	83	3	0.37	0.15	0.09	0.18	0.27
29/09/21	84	3	0.35	0.14	0.09	0.16	0.25
30/09/21	85	3	0.3	0.09	0.09	0.16	0.25
01/10/21	86	3	0.24	0.06	0.07	0.12	0.15
02/10/21	87	3	0.2	0.02	0.07	0.07	0.13
03/10/21	88	3	0.19	0	0.05	0.07	0.13
04/10/21	89	3	0.18	0	0.05	0.07	0.12
05/10/21	90	3	0.17	0	0.05	0.07	0.11
06/10/21	91	3	0.17	0	0.05	0.07	0.11
07/10/21	92	3	0.15	0	0.05	0.06	0.11
08/10/21	93	3	0.13	0	0.05	0.06	0.11
09/10/21	94	3	0.11	0	0.05	0.06	0.11
10/10/21	95	3	0.11	0	0.04	0.05	0.11
11/10/21	96	3	0.11	0	0.04	0.04	0.1
12/10/21	97	3	0.1	0	0.03	0.04	0.1
13/10/21	98	3	0.1	0	0.02	0.04	0.1
14/10/21	99	3	0.09	0	0	0.04	0.1
15/10/21	100	3	0.09	0	0	0.04	0.1
16/10/21	101	3	0.08	0	0	0.04	0.09
17/10/21	102	3	0.08	0	0	0.04	0.09
18/10/21	103	3	0.08	0	0	0.04	0.09
19/10/21	104	3	0.08	0	0	0.04	0.09
20/10/21	105	3	0.07	0	0	0.04	0.09
21/10/21	106	3	0.07	0	0	0.04	0.09
22/10/21	107	3	0.07	0	0	0.04	0.09
23/10/21	108	3	0.07	0	0	0.04	0.09
24/10/21	109	3	0.07	0	0	0.04	0.09
25/10/21	110	3	0.06	0	0	0.04	0.09
26/10/21	111	3	0.05	0	0	0.04	0.09
27/10/21	112	3	0.05	0	0	0.04	0.08
28/10/21	113	3	0.04	0	0	0.04	0.08
29/10/21	114	3	0.03	0	0	0.03	0.08
30/10/21	115	3	0	0	0	0.03	0.08
31/10/21	116	3	0	0	0	0.02	0.08
01/11/21	117	3	0	0	0	0	0.07
02/11/21	118	3	0	0	0	0	0
15/08/21	1	4	1	0.99	1	1	1
16/08/21	2	4	1	0.99	1	0.99	1
17/08/21	3	4	1	0.99	1	0.99	1
18/08/21	4	4	1	0.99	1	0.99	1
19/08/21	5	4	1	0.97	0.99	0.99	1
20/08/21	6	4	1	0.97	0.99	0.99	1
21/08/21	7	4	1	0.97	0.99	0.98	1
22/08/21	8	4	0.99	0.97	0.99	0.98	1
23/08/21	9	4	0.98	0.97	0.99	0.98	1
24/08/21	10	4	0.98	0.97	0.99	0.98	1
25/08/21	11	4	0.98	0.97	0.99	0.98	1
26/08/21	12	4	0.98	0.97	0.99	0.97	0.97
27/08/21	13	4	0.98	0.97	0.98	0.97	0.97
28/08/21	14	4	0.98	0.97	0.98	0.97	0.97
29/08/21	15	4	0.98	0.97	0.98	0.97	0.97
30/08/21	16	4	0.98	0.97	0.98	0.97	0.97
31/08/21	17	4	0.98	0.97	0.98	0.97	0.97
01/09/21	18	4	0.98	0.97	0.98	0.97	0.97
02/09/21	19	4	0.98	0.97	0.98	0.97	0.97
03/09/21	20	4	0.98	0.97	0.98	0.97	0.97
04/09/21	21	4	0.96	0.96	0.98	0.97	0.97
05/09/21	22	4	0.96	0.96	0.98	0.95	0.97
06/09/21	23	4	0.96	0.96	0.98	0.95	0.96
07/09/21	24	4	0.96	0.96	0.98	0.95	0.96
08/09/21	25	4	0.96	0.96	0.97	0.95	0.96
09/09/21	26	4	0.96	0.96	0.97	0.95	0.96
10/09/21	27	4	0.96	0.96	0.96	0.95	0.96
11/09/21	28	4	0.96	0.96	0.96	0.95	0.96
12/09/21	29	4	0.96	0.91	0.96	0.92	0.96
13/09/21	30	4	0.96	0.89	0.96	0.9	0.96
14/09/21	31	4	0.96	0.89	0.96	0.9	0.96
15/09/21	32	4	0.96	0.89	0.96	0.89	0.95
16/09/21	33	4	0.95	0.88	0.95	0.89	0.95
17/09/21	34	4	0.94	0.88	0.95	0.88	0.95
18/09/21	35	4	0.93	0.85	0.95	0.87	0.94
19/09/21	36	4	0.93	0.83	0.95	0.87	0.93
20/09/21	37	4	0.92	0.82	0.95	0.87	0.93
21/09/21	38	4	0.91	0.8	0.95	0.87	0.91
22/09/21	39	4	0.9	0.79	0.95	0.87	0.86
23/09/21	40	4	0.9	0.77	0.95	0.87	0.86
24/09/21	41	4	0.89	0.74	0.91	0.87	0.86
25/09/21	42	4	0.89	0.71	0.87	0.84	0.84
26/09/21	43	4	0.88	0.7	0.87	0.83	0.83
27/09/21	44	4	0.85	0.69	0.85	0.82	0.83
28/09/21	45	4	0.83	0.68	0.8	0.81	0.83
29/09/21	46	4	0.82	0.65	0.77	0.81	0.82
30/09/21	47	4	0.82	0.61	0.76	0.81	0.8
01/10/21	48	4	0.78	0.57	0.72	0.76	0.79
02/10/21	49	4	0.76	0.48	0.64	0.67	0.7
03/10/21	50	4	0.76	0.39	0.61	0.65	0.68
04/10/21	51	4	0.74	0.37	0.59	0.63	0.66
05/10/21	52	4	0.73	0.37	0.59	0.61	0.65
06/10/21	53	4	0.71	0.35	0.56	0.61	0.64
07/10/21	54	4	0.7	0.33	0.53	0.6	0.63
08/10/21	55	4	0.69	0.33	0.51	0.59	0.63
09/10/21	56	4	0.66	0.32	0.46	0.54	0.6
10/10/21	57	4	0.66	0.28	0.41	0.5	0.56
11/10/21	58	4	0.66	0.24	0.38	0.46	0.56
12/10/21	59	4	0.61	0.23	0.35	0.45	0.52
13/10/21	60	4	0.58	0.23	0.31	0.43	0.51
14/10/21	61	4	0.58	0.22	0.29	0.41	0.49
15/10/21	62	4	0.55	0.22	0.25	0.4	0.49
16/10/21	63	4	0.49	0.2	0.23	0.33	0.39
17/10/21	64	4	0.47	0.19	0.17	0.27	0.33
18/10/21	65	4	0.45	0.17	0.14	0.25	0.29
19/10/21	66	4	0.43	0.17	0.14	0.25	0.29
20/10/21	67	4	0.42	0.15	0.14	0.23	0.27
21/10/21	68	4	0.41	0.13	0.12	0.23	0.26
22/10/21	69	4	0.38	0.13	0.1	0.22	0.24
23/10/21	70	4	0.38	0.13	0.1	0.21	0.19
24/10/21	71	4	0.37	0.12	0.09	0.21	0.17
25/10/21	72	4	0.36	0.1	0.09	0.2	0.13
26/10/21	73	4	0.31	0.09	0.09	0.17	0.13
27/10/21	74	4	0.31	0.09	0.08	0.12	0.13
28/10/21	75	4	0.23	0.09	0.06	0.09	0.1
29/10/21	76	4	0.21	0.06	0.04	0.05	0.05
30/10/21	77	4	0.12	0.04	0.02	0.02	0.02
31/10/21	78	4	0.09	0.04	0	0.02	0
01/11/21	79	4	0.06	0.04	0	0.01	0
02/11/21	80	4	0.05	0.04	0	0.01	0
03/11/21	81	4	0.05	0.03	0	0.01	0
04/11/21	82	4	0.05	0.03	0	0.01	0
05/11/21	83	4	0.04	0.03	0	0	0
06/11/21	84	4	0.04	0.03	0	0	0
07/11/21	85	4	0.04	0.03	0	0	0
08/11/21	86	4	0.04	0.03	0	0	0
09/11/21	87	4	0.03	0.03	0	0	0
10/11/21	88	4	0.03	0.03	0	0	0
11/11/21	89	4	0.02	0.03	0	0	0
12/11/21	90	4	0.01	0.03	0	0	0
13/11/21	91	4	0.01	0.03	0	0	0
14/11/21	92	4	0.01	0.03	0	0	0
15/11/21	93	4	0.01	0.03	0	0	0
16/11/21	94	4	0.01	0.03	0	0	0

## Sheet: Sobrevivencia
ID	Tratamiento	Rep	Tiempo	Muerte
1	Control	1	3	1
2	Control	1	8	1
3	Control	1	8	1
4	Control	1	13	1
5	Control	1	16	1
6	Control	1	19	1
7	Control	1	20	1
8	Control	1	23	1
9	Control	1	23	1
10	Control	1	24	1
11	Control	1	25	1
12	Control	1	26	1
13	Control	1	29	1
14	Control	1	31	1
15	Control	1	31	1
16	Control	1	32	1
17	Control	1	33	1
18	Control	1	34	1
19	Control	1	36	1
20	Control	1	36	1
21	Control	1	36	1
22	Control	1	37	1
23	Control	1	38	1
24	Control	1	39	1
25	Control	1	40	1
26	Control	1	41	1
27	Control	1	41	1
28	Control	1	42	1
29	Control	1	42	1
30	Control	1	42	1
31	Control	1	42	1
32	Control	1	42	1
33	Control	1	45	1
34	Control	1	45	1
35	Control	1	46	1
36	Control	1	46	1
37	Control	1	46	1
38	Control	1	48	1
39	Control	1	48	1
40	Control	1	48	1
41	Control	1	49	1
42	Control	1	49	1
43	Control	1	49	1
44	Control	1	51	1
45	Control	1	51	1
46	Control	1	52	1
47	Control	1	53	1
48	Control	1	53	1
49	Control	1	54	1
50	Control	1	54	1
51	Control	1	55	1
52	Control	1	56	1
53	Control	1	56	1
54	Control	1	56	1
55	Control	1	59	1
56	Control	1	59	1
57	Control	1	59	1
58	Control	1	59	1
59	Control	1	60	1
60	Control	1	60	1
61	Control	1	60	1
62	Control	1	62	1
63	Control	1	63	1
64	Control	1	63	1
65	Control	1	64	1
66	Control	1	64	1
67	Control	1	64	1
68	Control	1	65	1
69	Control	1	65	1
70	Control	1	66	1
71	Control	1	66	1
72	Control	1	67	1
73	Control	1	67	1
74	Control	1	67	1
75	Control	1	68	1
76	Control	1	69	1
77	Control	1	69	1
78	Control	1	70	1
79	Control	1	71	1
80	Control	1	72	1
81	Control	1	72	1
82	Control	1	74	1
83	Control	1	75	1
84	Control	1	75	1
85	Control	1	75	1
86	Control	1	79	1
87	Control	1	79	1
88	Control	1	81	1
89	Control	1	85	1
90	Control	1	86	1
91	Control	1	87	1
92	Control	1	88	1
93	Control	1	88	1
94	Control	1	91	1
95	Control	1	98	1
96	Control	1	103	1
97	Control	1	103	1
98	Control	1	106	1
99	Control	1	107	1
100	Control	1	107	1
101	1_25	1	2	1
102	1_25	1	3	1
103	1_25	1	3	1
104	1_25	1	3	1
105	1_25	1	4	1
106	1_25	1	4	1
107	1_25	1	8	1
108	1_25	1	13	1
109	1_25	1	13	1
110	1_25	1	13	1
111	1_25	1	13	1
112	1_25	1	14	1
113	1_25	1	15	1
114	1_25	1	16	1
115	1_25	1	23	1
116	1_25	1	24	1
117	1_25	1	24	1
118	1_25	1	24	1
119	1_25	1	24	1
120	1_25	1	25	1
121	1_25	1	25	1
122	1_25	1	26	1
123	1_25	1	30	1
124	1_25	1	30	1
125	1_25	1	31	1
126	1_25	1	31	1
127	1_25	1	31	1
128	1_25	1	31	1
129	1_25	1	34	1
130	1_25	1	35	1
131	1_25	1	36	1
132	1_25	1	37	1
133	1_25	1	40	1
134	1_25	1	40	1
135	1_25	1	40	1
136	1_25	1	40	1
137	1_25	1	40	1
138	1_25	1	40	1
139	1_25	1	40	1
140	1_25	1	40	1
141	1_25	1	41	1
142	1_25	1	41	1
143	1_25	1	41	1
144	1_25	1	41	1
145	1_25	1	41	1
146	1_25	1	41	1
147	1_25	1	41	1
148	1_25	1	41	1
149	1_25	1	44	1
150	1_25	1	45	1
151	1_25	1	46	1
152	1_25	1	46	1
153	1_25	1	47	1
154	1_25	1	48	1
155	1_25	1	48	1
156	1_25	1	48	1
157	1_25	1	48	1
158	1_25	1	48	1
159	1_25	1	50	1
160	1_25	1	50	1
161	1_25	1	50	1
162	1_25	1	51	1
163	1_25	1	51	1
164	1_25	1	51	1
165	1_25	1	51	1
166	1_25	1	52	1
167	1_25	1	54	1
168	1_25	1	55	1
169	1_25	1	58	1
170	1_25	1	60	1
171	1_25	1	60	1
172	1_25	1	61	1
173	1_25	1	62	1
174	1_25	1	62	1
175	1_25	1	63	1
176	1_25	1	63	1
177	1_25	1	63	1
178	1_25	1	64	1
179	1_25	1	64	1
180	1_25	1	65	1
181	1_25	1	65	1
182	1_25	1	68	1
183	1_25	1	70	1
184	1_25	1	71	1
185	1_25	1	73	1
186	1_25	1	79	1
187	1_25	1	79	1
188	1_25	1	81	1
189	1_25	1	81	1
190	1_25	1	88	1
191	1_25	1	98	1
192	1_25	1	99	1
193	1_25	1	99	1
194	1_25	1	99	1
195	1_25	1	100	1
196	1_25	1	105	1
197	1_25	1	108	1
198	1_25	1	114	1
199	1_25	1	114	1
200	1_25	1	114	1
201	2_25	1	4	1
202	2_25	1	6	1
203	2_25	1	6	1
204	2_25	1	7	1
205	2_25	1	7	1
206	2_25	1	8	1
207	2_25	1	8	1
208	2_25	1	9	1
209	2_25	1	9	1
210	2_25	1	9	1
211	2_25	1	11	1
212	2_25	1	11	1
213	2_25	1	12	1
214	2_25	1	13	1
215	2_25	1	13	1
216	2_25	1	13	1
217	2_25	1	13	1
218	2_25	1	13	1
219	2_25	1	13	1
220	2_25	1	13	1
221	2_25	1	13	1
222	2_25	1	13	1
223	2_25	1	13	1
224	2_25	1	14	1
225	2_25	1	14	1
226	2_25	1	14	1
227	2_25	1	14	1
228	2_25	1	14	1
229	2_25	1	14	1
230	2_25	1	15	1
231	2_25	1	15	1
232	2_25	1	15	1
233	2_25	1	15	1
234	2_25	1	16	1
235	2_25	1	16	1
236	2_25	1	17	1
237	2_25	1	17	1
238	2_25	1	17	1
239	2_25	1	17	1
240	2_25	1	18	1
241	2_25	1	18	1
242	2_25	1	19	1
243	2_25	1	19	1
244	2_25	1	20	1
245	2_25	1	20	1
246	2_25	1	20	1
247	2_25	1	22	1
248	2_25	1	23	1
249	2_25	1	24	1
250	2_25	1	24	1
251	2_25	1	28	1
252	2_25	1	29	1
253	2_25	1	30	1
254	2_25	1	30	1
255	2_25	1	30	1
256	2_25	1	31	1
257	2_25	1	31	1
258	2_25	1	33	1
259	2_25	1	40	1
260	2_25	1	41	1
261	2_25	1	42	1
262	2_25	1	43	1
263	2_25	1	44	1
264	2_25	1	44	1
265	2_25	1	44	1
266	2_25	1	44	1
267	2_25	1	45	1
268	2_25	1	48	1
269	2_25	1	48	1
270	2_25	1	48	1
271	2_25	1	48	1
272	2_25	1	48	1
273	2_25	1	49	1
274	2_25	1	50	1
275	2_25	1	55	1
276	2_25	1	57	1
277	2_25	1	57	1
278	2_25	1	57	1
279	2_25	1	57	1
280	2_25	1	58	1
281	2_25	1	58	1
282	2_25	1	63	1
283	2_25	1	63	1
284	2_25	1	63	1
285	2_25	1	64	1
286	2_25	1	64	1
287	2_25	1	64	1
288	2_25	1	65	1
289	2_25	1	69	1
290	2_25	1	71	1
291	2_25	1	71	1
292	2_25	1	72	1
293	2_25	1	79	1
294	2_25	1	95	1
295	2_25	1	99	1
296	2_25	1	100	1
297	2_25	1	100	1
298	2_25	1	100	1
299	2_25	1	100	1
300	2_25	1	100	1
301	2_50	1	1	1
302	2_50	1	3	1
303	2_50	1	5	1
304	2_50	1	9	1
305	2_50	1	10	1
306	2_50	1	13	1
307	2_50	1	14	1
308	2_50	1	14	1
309	2_50	1	15	1
310	2_50	1	19	1
311	2_50	1	20	1
312	2_50	1	22	1
313	2_50	1	23	1
314	2_50	1	24	1
315	2_50	1	24	1
316	2_50	1	25	1
317	2_50	1	25	1
318	2_50	1	26	1
319	2_50	1	26	1
320	2_50	1	30	1
321	2_50	1	30	1
322	2_50	1	30	1
323	2_50	1	30	1
324	2_50	1	31	1
325	2_50	1	31	1
326	2_50	1	31	1
327	2_50	1	32	1
328	2_50	1	32	1
329	2_50	1	32	1
330	2_50	1	34	1
331	2_50	1	34	1
332	2_50	1	35	1
333	2_50	1	37	1
334	2_50	1	37	1
335	2_50	1	38	1
336	2_50	1	38	1
337	2_50	1	40	1
338	2_50	1	40	1
339	2_50	1	40	1
340	2_50	1	40	1
341	2_50	1	40	1
342	2_50	1	40	1
343	2_50	1	41	1
344	2_50	1	41	1
345	2_50	1	41	1
346	2_50	1	42	1
347	2_50	1	43	1
348	2_50	1	43	1
349	2_50	1	44	1
350	2_50	1	45	1
351	2_50	1	45	1
352	2_50	1	48	1
353	2_50	1	48	1
354	2_50	1	48	1
355	2_50	1	48	1
356	2_50	1	48	1
357	2_50	1	49	1
358	2_50	1	50	1
359	2_50	1	52	1
360	2_50	1	52	1
361	2_50	1	53	1
362	2_50	1	53	1
363	2_50	1	53	1
364	2_50	1	54	1
365	2_50	1	54	1
366	2_50	1	55	1
367	2_50	1	55	1
368	2_50	1	55	1
369	2_50	1	55	1
370	2_50	1	56	1
371	2_50	1	56	1
372	2_50	1	56	1
373	2_50	1	57	1
374	2_50	1	57	1
375	2_50	1	57	1
376	2_50	1	58	1
377	2_50	1	58	1
378	2_50	1	59	1
379	2_50	1	61	1
380	2_50	1	61	1
381	2_50	1	63	1
382	2_50	1	64	1
383	2_50	1	65	1
384	2_50	1	65	1
385	2_50	1	66	1
386	2_50	1	66	1
387	2_50	1	66	1
388	2_50	1	67	1
389	2_50	1	67	1
390	2_50	1	69	1
391	2_50	1	70	1
392	2_50	1	72	1
393	2_50	1	72	1
394	2_50	1	76	1
395	2_50	1	79	1
396	2_50	1	95	1
397	2_50	1	95	1
398	2_50	1	97	1
399	2_50	1	97	1
400	2_50	1	97	1
401	2_100	1	1	1
402	2_100	1	1	1
403	2_100	1	3	1
404	2_100	1	4	1
405	2_100	1	8	1
406	2_100	1	13	1
407	2_100	1	13	1
408	2_100	1	14	1
409	2_100	1	14	1
410	2_100	1	14	1
411	2_100	1	14	1
412	2_100	1	15	1
413	2_100	1	15	1
414	2_100	1	15	1
415	2_100	1	16	1
416	2_100	1	16	1
417	2_100	1	17	1
418	2_100	1	17	1
419	2_100	1	17	1
420	2_100	1	17	1
421	2_100	1	18	1
422	2_100	1	20	1
423	2_100	1	22	1
424	2_100	1	22	1
425	2_100	1	23	1
426	2_100	1	24	1
427	2_100	1	24	1
428	2_100	1	24	1
429	2_100	1	26	1
430	2_100	1	28	1
431	2_100	1	29	1
432	2_100	1	30	1
433	2_100	1	31	1
434	2_100	1	31	1
435	2_100	1	31	1
436	2_100	1	31	1
437	2_100	1	31	1
438	2_100	1	32	1
439	2_100	1	32	1
440	2_100	1	32	1
441	2_100	1	37	1
442	2_100	1	38	1
443	2_100	1	41	1
444	2_100	1	41	1
445	2_100	1	42	1
446	2_100	1	42	1
447	2_100	1	44	1
448	2_100	1	44	1
449	2_100	1	47	1
450	2_100	1	48	1
451	2_100	1	48	1
452	2_100	1	48	1
453	2_100	1	48	1
454	2_100	1	49	1
455	2_100	1	49	1
456	2_100	1	50	1
457	2_100	1	50	1
458	2_100	1	50	1
459	2_100	1	51	1
460	2_100	1	51	1
461	2_100	1	52	1
462	2_100	1	52	1
463	2_100	1	55	1
464	2_100	1	55	1
465	2_100	1	55	1
466	2_100	1	57	1
467	2_100	1	57	1
468	2_100	1	62	1
469	2_100	1	63	1
470	2_100	1	63	1
471	2_100	1	63	1
472	2_100	1	64	1
473	2_100	1	64	1
474	2_100	1	65	1
475	2_100	1	65	1
476	2_100	1	66	1
477	2_100	1	66	1
478	2_100	1	66	1
479	2_100	1	67	1
480	2_100	1	68	1
481	2_100	1	69	1
482	2_100	1	70	1
483	2_100	1	70	1
484	2_100	1	75	1
485	2_100	1	81	1
486	2_100	1	82	1
487	2_100	1	82	1
488	2_100	1	82	1
489	2_100	1	83	1
490	2_100	1	83	1
491	2_100	1	83	1
492	2_100	1	84	1
493	2_100	1	85	1
494	2_100	1	86	1
495	2_100	1	88	1
496	2_100	1	92	1
497	2_100	1	93	1
498	2_100	1	98	1
499	2_100	1	103	1
500	2_100	1	109	1
501	Control	2	24	1
502	Control	2	25	1
503	Control	2	25	1
504	Control	2	26	1
505	Control	2	26	1
506	Control	2	34	1
507	Control	2	35	1
508	Control	2	35	1
509	Control	2	36	1
510	Control	2	36	1
511	Control	2	37	1
512	Control	2	38	1
513	Control	2	38	1
514	Control	2	41	1
515	Control	2	43	1
516	Control	2	43	1
517	Control	2	44	1
518	Control	2	44	1
519	Control	2	45	1
520	Control	2	45	1
521	Control	2	46	1
522	Control	2	48	1
523	Control	2	49	1
524	Control	2	51	1
525	Control	2	51	1
526	Control	2	51	1
527	Control	2	52	1
528	Control	2	52	1
529	Control	2	53	1
530	Control	2	53	1
531	Control	2	55	1
532	Control	2	57	1
533	Control	2	57	1
534	Control	2	57	1
535	Control	2	60	1
536	Control	2	60	1
537	Control	2	62	1
538	Control	2	62	1
539	Control	2	62	1
540	Control	2	63	1
541	Control	2	63	1
542	Control	2	66	1
543	Control	2	66	1
544	Control	2	66	1
545	Control	2	66	1
546	Control	2	66	1
547	Control	2	66	1
548	Control	2	66	1
549	Control	2	67	1
550	Control	2	67	1
551	Control	2	67	1
552	Control	2	67	1
553	Control	2	67	1
554	Control	2	67	1
555	Control	2	68	1
556	Control	2	69	1
557	Control	2	70	1
558	Control	2	70	1
559	Control	2	71	1
560	Control	2	71	1
561	Control	2	71	1
562	Control	2	71	1
563	Control	2	75	1
564	Control	2	75	1
565	Control	2	75	1
566	Control	2	76	1
567	Control	2	77	1
568	Control	2	77	1
569	Control	2	78	1
570	Control	2	78	1
571	Control	2	78	1
572	Control	2	78	1
573	Control	2	78	1
574	Control	2	79	1
575	Control	2	79	1
576	Control	2	79	1
577	Control	2	79	1
578	Control	2	80	1
579	Control	2	81	1
580	Control	2	81	1
581	Control	2	82	1
582	Control	2	82	1
583	Control	2	82	1
584	Control	2	82	1
585	Control	2	82	1
586	Control	2	82	1
587	Control	2	82	1
588	Control	2	83	1
589	Control	2	84	1
590	Control	2	84	1
591	Control	2	85	1
592	Control	2	86	1
593	Control	2	86	1
594	Control	2	88	1
595	Control	2	88	1
596	Control	2	90	1
597	Control	2	91	1
598	Control	2	92	1
599	Control	2	92	1
600	Control	2	93	1
601	1_25	2	19	1
602	1_25	2	20	1
603	1_25	2	24	1
604	1_25	2	32	1
605	1_25	2	33	1
606	1_25	2	38	1
607	1_25	2	38	1
608	1_25	2	38	1
609	1_25	2	39	1
610	1_25	2	40	1
611	1_25	2	41	1
612	1_25	2	41	1
613	1_25	2	42	1
614	1_25	2	42	1
615	1_25	2	42	1
616	1_25	2	42	1
617	1_25	2	42	1
618	1_25	2	42	1
619	1_25	2	42	1
620	1_25	2	42	1
621	1_25	2	42	1
622	1_25	2	42	1
623	1_25	2	43	1
624	1_25	2	43	1
625	1_25	2	44	1
626	1_25	2	44	1
627	1_25	2	48	1
628	1_25	2	48	1
629	1_25	2	48	1
630	1_25	2	50	1
631	1_25	2	50	1
632	1_25	2	51	1
633	1_25	2	51	1
634	1_25	2	51	1
635	1_25	2	53	1
636	1_25	2	56	1
637	1_25	2	56	1
638	1_25	2	57	1
639	1_25	2	57	1
640	1_25	2	57	1
641	1_25	2	58	1
642	1_25	2	59	1
643	1_25	2	59	1
644	1_25	2	60	1
645	1_25	2	60	1
646	1_25	2	60	1
647	1_25	2	60	1
648	1_25	2	61	1
649	1_25	2	61	1
650	1_25	2	61	1
651	1_25	2	61	1
652	1_25	2	64	1
653	1_25	2	65	1
654	1_25	2	65	1
655	1_25	2	65	1
656	1_25	2	65	1
657	1_25	2	66	1
658	1_25	2	66	1
659	1_25	2	67	1
660	1_25	2	67	1
661	1_25	2	67	1
662	1_25	2	67	1
663	1_25	2	67	1
664	1_25	2	67	1
665	1_25	2	68	1
666	1_25	2	69	1
667	1_25	2	70	1
668	1_25	2	71	1
669	1_25	2	71	1
670	1_25	2	71	1
671	1_25	2	74	1
672	1_25	2	74	1
673	1_25	2	75	1
674	1_25	2	75	1
675	1_25	2	75	1
676	1_25	2	76	1
677	1_25	2	76	1
678	1_25	2	76	1
679	1_25	2	77	1
680	1_25	2	77	1
681	1_25	2	77	1
682	1_25	2	77	1
683	1_25	2	77	1
684	1_25	2	77	1
685	1_25	2	77	1
686	1_25	2	78	1
687	1_25	2	80	1
688	1_25	2	80	1
689	1_25	2	80	1
690	1_25	2	81	1
691	1_25	2	81	1
692	1_25	2	81	1
693	1_25	2	82	1
694	1_25	2	82	1
695	1_25	2	82	1
696	1_25	2	82	1
697	1_25	2	84	1
698	1_25	2	85	1
699	1_25	2	85	1
700	1_25	2	86	1
701	2_25	2	14	1
702	2_25	2	21	1
703	2_25	2	22	1
704	2_25	2	22	1
705	2_25	2	23	1
706	2_25	2	26	1
707	2_25	2	26	1
708	2_25	2	28	1
709	2_25	2	28	1
710	2_25	2	29	1
711	2_25	2	29	1
712	2_25	2	30	1
713	2_25	2	30	1
714	2_25	2	30	1
715	2_25	2	31	1
716	2_25	2	31	1
717	2_25	2	32	1
718	2_25	2	32	1
719	2_25	2	34	1
720	2_25	2	34	1
721	2_25	2	35	1
722	2_25	2	35	1
723	2_25	2	35	1
724	2_25	2	36	1
725	2_25	2	36	1
726	2_25	2	37	1
727	2_25	2	37	1
728	2_25	2	37	1
729	2_25	2	37	1
730	2_25	2	38	1
731	2_25	2	39	1
732	2_25	2	39	1
733	2_25	2	39	1
734	2_25	2	40	1
735	2_25	2	40	1
736	2_25	2	40	1
737	2_25	2	40	1
738	2_25	2	41	1
739	2_25	2	41	1
740	2_25	2	41	1
741	2_25	2	42	1
742	2_25	2	42	1
743	2_25	2	42	1
744	2_25	2	42	1
745	2_25	2	42	1
746	2_25	2	42	1
747	2_25	2	42	1
748	2_25	2	43	1
749	2_25	2	47	1
750	2_25	2	48	1
751	2_25	2	48	1
752	2_25	2	49	1
753	2_25	2	49	1
754	2_25	2	51	1
755	2_25	2	52	1
756	2_25	2	52	1
757	2_25	2	52	1
758	2_25	2	52	1
759	2_25	2	53	1
760	2_25	2	54	1
761	2_25	2	55	1
762	2_25	2	55	1
763	2_25	2	55	1
764	2_25	2	56	1
765	2_25	2	56	1
766	2_25	2	57	1
767	2_25	2	57	1
768	2_25	2	58	1
769	2_25	2	58	1
770	2_25	2	58	1
771	2_25	2	59	1
772	2_25	2	60	1
773	2_25	2	61	1
774	2_25	2	61	1
775	2_25	2	61	1
776	2_25	2	62	1
777	2_25	2	62	1
778	2_25	2	63	1
779	2_25	2	66	1
780	2_25	2	67	1
781	2_25	2	67	1
782	2_25	2	67	1
783	2_25	2	67	1
784	2_25	2	68	1
785	2_25	2	68	1
786	2_25	2	69	1
787	2_25	2	69	1
788	2_25	2	71	1
789	2_25	2	71	1
790	2_25	2	73	1
791	2_25	2	75	1
792	2_25	2	79	1
793	2_25	2	82	1
794	2_25	2	83	1
795	2_25	2	83	1
796	2_25	2	85	1
797	2_25	2	85	1
798	2_25	2	86	1
799	2_25	2	86	1
800	2_25	2	86	1
801	2_50	2	15	1
802	2_50	2	16	1
803	2_50	2	17	1
804	2_50	2	20	1
805	2_50	2	23	1
806	2_50	2	25	1
807	2_50	2	26	1
808	2_50	2	32	1
809	2_50	2	32	1
810	2_50	2	33	1
811	2_50	2	33	1
812	2_50	2	34	1
813	2_50	2	34	1
814	2_50	2	35	1
815	2_50	2	37	1
816	2_50	2	38	1
817	2_50	2	39	1
818	2_50	2	39	1
819	2_50	2	41	1
820	2_50	2	42	1
821	2_50	2	42	1
822	2_50	2	42	1
823	2_50	2	42	1
824	2_50	2	42	1
825	2_50	2	42	1
826	2_50	2	42	1
827	2_50	2	43	1
828	2_50	2	44	1
829	2_50	2	44	1
830	2_50	2	45	1
831	2_50	2	47	1
832	2_50	2	47	1
833	2_50	2	47	1
834	2_50	2	47	1
835	2_50	2	48	1
836	2_50	2	48	1
837	2_50	2	49	1
838	2_50	2	49	1
839	2_50	2	50	1
840	2_50	2	50	1
841	2_50	2	50	1
842	2_50	2	51	1
843	2_50	2	51	1
844	2_50	2	51	1
845	2_50	2	52	1
846	2_50	2	52	1
847	2_50	2	52	1
848	2_50	2	52	1
849	2_50	2	52	1
850	2_50	2	52	1
851	2_50	2	52	1
852	2_50	2	53	1
853	2_50	2	54	1
854	2_50	2	54	1
855	2_50	2	54	1
856	2_50	2	56	1
857	2_50	2	56	1
858	2_50	2	56	1
859	2_50	2	58	1
860	2_50	2	58	1
861	2_50	2	59	1
862	2_50	2	59	1
863	2_50	2	60	1
864	2_50	2	60	1
865	2_50	2	62	1
866	2_50	2	64	1
867	2_50	2	64	1
868	2_50	2	64	1
869	2_50	2	64	1
870	2_50	2	65	1
871	2_50	2	65	1
872	2_50	2	65	1
873	2_50	2	66	1
874	2_50	2	67	1
875	2_50	2	67	1
876	2_50	2	67	1
877	2_50	2	67	1
878	2_50	2	67	1
879	2_50	2	68	1
880	2_50	2	68	1
881	2_50	2	68	1
882	2_50	2	68	1
883	2_50	2	68	1
884	2_50	2	70	1
885	2_50	2	70	1
886	2_50	2	70	1
887	2_50	2	70	1
888	2_50	2	70	1
889	2_50	2	71	1
890	2_50	2	72	1
891	2_50	2	75	1
892	2_50	2	75	1
893	2_50	2	76	1
894	2_50	2	76	1
895	2_50	2	77	1
896	2_50	2	77	1
897	2_50	2	77	1
898	2_50	2	77	1
899	2_50	2	80	1
900	2_50	2	85	1
901	2_100	2	13	1
902	2_100	2	23	1
903	2_100	2	24	1
904	2_100	2	27	1
905	2_100	2	29	1
906	2_100	2	30	1
907	2_100	2	34	1
908	2_100	2	35	1
909	2_100	2	36	1
910	2_100	2	37	1
911	2_100	2	37	1
912	2_100	2	38	1
913	2_100	2	38	1
914	2_100	2	38	1
915	2_100	2	41	1
916	2_100	2	41	1
917	2_100	2	42	1
918	2_100	2	42	1
919	2_100	2	42	1
920	2_100	2	42	1
921	2_100	2	43	1
922	2_100	2	43	1
923	2_100	2	43	1
924	2_100	2	44	1
925	2_100	2	44	1
926	2_100	2	46	1
927	2_100	2	46	1
928	2_100	2	46	1
929	2_100	2	46	1
930	2_100	2	47	1
931	2_100	2	47	1
932	2_100	2	47	1
933	2_100	2	49	1
934	2_100	2	49	1
935	2_100	2	49	1
936	2_100	2	49	1
937	2_100	2	49	1
938	2_100	2	50	1
939	2_100	2	50	1
940	2_100	2	50	1
941	2_100	2	50	1
942	2_100	2	50	1
943	2_100	2	50	1
944	2_100	2	50	1
945	2_100	2	51	1
946	2_100	2	51	1
947	2_100	2	51	1
948	2_100	2	51	1
949	2_100	2	51	1
950	2_100	2	52	1
951	2_100	2	52	1
952	2_100	2	52	1
953	2_100	2	52	1
954	2_100	2	52	1
955	2_100	2	53	1
956	2_100	2	53	1
957	2_100	2	53	1
958	2_100	2	53	1
959	2_100	2	53	1
960	2_100	2	53	1
961	2_100	2	53	1
962	2_100	2	54	1
963	2_100	2	54	1
964	2_100	2	54	1
965	2_100	2	54	1
966	2_100	2	54	1
967	2_100	2	54	1
968	2_100	2	54	1
969	2_100	2	56	1
970	2_100	2	57	1
971	2_100	2	57	1
972	2_100	2	58	1
973	2_100	2	58	1
974	2_100	2	59	1
975	2_100	2	61	1
976	2_100	2	61	1
977	2_100	2	63	1
978	2_100	2	64	1
979	2_100	2	64	1
980	2_100	2	64	1
981	2_100	2	65	1
982	2_100	2	65	1
983	2_100	2	65	1
984	2_100	2	66	1
985	2_100	2	67	1
986	2_100	2	67	1
987	2_100	2	67	1
988	2_100	2	68	1
989	2_100	2	71	1
990	2_100	2	77	1
991	2_100	2	79	1
992	2_100	2	79	1
993	2_100	2	81	1
994	2_100	2	83	1
995	2_100	2	83	1
996	2_100	2	85	1
997	2_100	2	86	1
998	2_100	2	87	1
999	2_100	2	92	1
1000	2_100	2	112	1
1001	Control	3	4	1
1002	Control	3	12	1
1003	Control	3	18	1
1004	Control	3	20	1
1005	Control	3	24	1
1006	Control	3	25	1
1007	Control	3	42	1
1008	Control	3	44	1
1009	Control	3	48	1
1010	Control	3	50	1
1011	Control	3	51	1
1012	Control	3	51	1
1013	Control	3	52	1
1014	Control	3	53	1
1015	Control	3	60	1
1016	Control	3	62	1
1017	Control	3	62	1
1018	Control	3	62	1
1019	Control	3	64	1
1020	Control	3	64	1
1021	Control	3	65	1
1022	Control	3	65	1
1023	Control	3	67	1
1024	Control	3	67	1
1025	Control	3	67	1
1026	Control	3	67	1
1027	Control	3	67	1
1028	Control	3	67	1
1029	Control	3	67	1
1030	Control	3	70	1
1031	Control	3	71	1
1032	Control	3	71	1
1033	Control	3	71	1
1034	Control	3	72	1
1035	Control	3	72	1
1036	Control	3	72	1
1037	Control	3	72	1
1038	Control	3	72	1
1039	Control	3	73	1
1040	Control	3	73	1
1041	Control	3	73	1
1042	Control	3	73	1
1043	Control	3	73	1
1044	Control	3	73	1
1045	Control	3	75	1
1046	Control	3	75	1
1047	Control	3	75	1
1048	Control	3	77	1
1049	Control	3	77	1
1050	Control	3	78	1
1051	Control	3	78	1
1052	Control	3	78	1
1053	Control	3	78	1
1054	Control	3	78	1
1055	Control	3	78	1
1056	Control	3	79	1
1057	Control	3	79	1
1058	Control	3	80	1
1059	Control	3	80	1
1060	Control	3	81	1
1061	Control	3	82	1
1062	Control	3	82	1
1063	Control	3	83	1
1064	Control	3	84	1
1065	Control	3	84	1
1066	Control	3	85	1
1067	Control	3	85	1
1068	Control	3	85	1
1069	Control	3	85	1
1070	Control	3	85	1
1071	Control	3	86	1
1072	Control	3	86	1
1073	Control	3	86	1
1074	Control	3	86	1
1075	Control	3	86	1
1076	Control	3	86	1
1077	Control	3	87	1
1078	Control	3	87	1
1079	Control	3	87	1
1080	Control	3	87	1
1081	Control	3	88	1
1082	Control	3	89	1
1083	Control	3	90	1
1084	Control	3	92	1
1085	Control	3	92	1
1086	Control	3	93	1
1087	Control	3	93	1
1088	Control	3	94	1
1089	Control	3	94	1
1090	Control	3	97	1
1091	Control	3	99	1
1092	Control	3	101	1
1093	Control	3	105	1
1094	Control	3	110	1
1095	Control	3	111	1
1096	Control	3	113	1
1097	Control	3	114	1
1098	Control	3	115	1
1099	Control	3	115	1
1100	Control	3	115	1
1101	1_25	3	3	1
1102	1_25	3	4	1
1103	1_25	3	8	1
1104	1_25	3	9	1
1105	1_25	3	13	1
1106	1_25	3	20	1
1107	1_25	3	21	1
1108	1_25	3	26	1
1109	1_25	3	29	1
1110	1_25	3	31	1
1111	1_25	3	37	1
1112	1_25	3	37	1
1113	1_25	3	37	1
1114	1_25	3	39	1
1115	1_25	3	39	1
1116	1_25	3	43	1
1117	1_25	3	44	1
1118	1_25	3	46	1
1119	1_25	3	46	1
1120	1_25	3	47	1
1121	1_25	3	47	1
1122	1_25	3	49	1
1123	1_25	3	50	1
1124	1_25	3	50	1
1125	1_25	3	51	1
1126	1_25	3	51	1
1127	1_25	3	51	1
1128	1_25	3	52	1
1129	1_25	3	53	1
1130	1_25	3	53	1
1131	1_25	3	53	1
1132	1_25	3	53	1
1133	1_25	3	54	1
1134	1_25	3	54	1
1135	1_25	3	54	1
1136	1_25	3	55	1
1137	1_25	3	56	1
1138	1_25	3	56	1
1139	1_25	3	56	1
1140	1_25	3	58	1
1141	1_25	3	59	1
1142	1_25	3	59	1
1143	1_25	3	60	1
1144	1_25	3	60	1
1145	1_25	3	60	1
1146	1_25	3	62	1
1147	1_25	3	63	1
1148	1_25	3	64	1
1149	1_25	3	64	1
1150	1_25	3	64	1
1151	1_25	3	65	1
1152	1_25	3	66	1
1153	1_25	3	66	1
1154	1_25	3	67	1
1155	1_25	3	67	1
1156	1_25	3	67	1
1157	1_25	3	68	1
1158	1_25	3	68	1
1159	1_25	3	69	1
1160	1_25	3	70	1
1161	1_25	3	70	1
1162	1_25	3	71	1
1163	1_25	3	71	1
1164	1_25	3	72	1
1165	1_25	3	72	1
1166	1_25	3	72	1
1167	1_25	3	72	1
1168	1_25	3	73	1
1169	1_25	3	73	1
1170	1_25	3	74	1
1171	1_25	3	74	1
1172	1_25	3	75	1
1173	1_25	3	75	1
1174	1_25	3	75	1
1175	1_25	3	76	1
1176	1_25	3	77	1
1177	1_25	3	77	1
1178	1_25	3	77	1
1179	1_25	3	79	1
1180	1_25	3	79	1
1181	1_25	3	79	1
1182	1_25	3	79	1
1183	1_25	3	80	1
1184	1_25	3	82	1
1185	1_25	3	83	1
1186	1_25	3	84	1
1187	1_25	3	85	1
1188	1_25	3	85	1
1189	1_25	3	85	1
1190	1_25	3	85	1
1191	1_25	3	85	1
1192	1_25	3	86	1
1193	1_25	3	86	1
1194	1_25	3	86	1
1195	1_25	3	87	1
1196	1_25	3	87	1
1197	1_25	3	87	1
1198	1_25	3	87	1
1199	1_25	3	88	1
1200	1_25	3	88	1
1201	2_25	3	12	1
1202	2_25	3	16	1
1203	2_25	3	23	1
1204	2_25	3	33	1
1205	2_25	3	34	1
1206	2_25	3	35	1
1207	2_25	3	36	1
1208	2_25	3	36	1
1209	2_25	3	43	1
1210	2_25	3	43	1
1211	2_25	3	44	1
1212	2_25	3	44	1
1213	2_25	3	44	1
1214	2_25	3	44	1
1215	2_25	3	44	1
1216	2_25	3	45	1
1217	2_25	3	45	1
1218	2_25	3	45	1
1219	2_25	3	45	1
1220	2_25	3	45	1
1221	2_25	3	45	1
1222	2_25	3	45	1
1223	2_25	3	49	1
1224	2_25	3	51	1
1225	2_25	3	51	1
1226	2_25	3	51	1
1227	2_25	3	54	1
1228	2_25	3	55	1
1229	2_25	3	57	1
1230	2_25	3	58	1
1231	2_25	3	59	1
1232	2_25	3	59	1
1233	2_25	3	59	1
1234	2_25	3	59	1
1235	2_25	3	59	1
1236	2_25	3	59	1
1237	2_25	3	59	1
1238	2_25	3	60	1
1239	2_25	3	60	1
1240	2_25	3	60	1
1241	2_25	3	60	1
1242	2_25	3	60	1
1243	2_25	3	60	1
1244	2_25	3	60	1
1245	2_25	3	60	1
1246	2_25	3	61	1
1247	2_25	3	61	1
1248	2_25	3	62	1
1249	2_25	3	62	1
1250	2_25	3	62	1
1251	2_25	3	63	1
1252	2_25	3	63	1
1253	2_25	3	63	1
1254	2_25	3	63	1
1255	2_25	3	64	1
1256	2_25	3	65	1
1257	2_25	3	66	1
1258	2_25	3	66	1
1259	2_25	3	66	1
1260	2_25	3	66	1
1261	2_25	3	67	1
1262	2_25	3	68	1
1263	2_25	3	68	1
1264	2_25	3	69	1
1265	2_25	3	71	1
1266	2_25	3	72	1
1267	2_25	3	72	1
1268	2_25	3	72	1
1269	2_25	3	73	1
1270	2_25	3	73	1
1271	2_25	3	73	1
1272	2_25	3	73	1
1273	2_25	3	73	1
1274	2_25	3	73	1
1275	2_25	3	73	1
1276	2_25	3	75	1
1277	2_25	3	77	1
1278	2_25	3	77	1
1279	2_25	3	77	1
1280	2_25	3	78	1
1281	2_25	3	79	1
1282	2_25	3	79	1
1283	2_25	3	79	1
1284	2_25	3	80	1
1285	2_25	3	80	1
1286	2_25	3	80	1
1287	2_25	3	81	1
1288	2_25	3	81	1
1289	2_25	3	81	1
1290	2_25	3	83	1
1291	2_25	3	83	1
1292	2_25	3	86	1
1293	2_25	3	86	1
1294	2_25	3	88	1
1295	2_25	3	88	1
1296	2_25	3	95	1
1297	2_25	3	97	1
1298	2_25	3	98	1
1299	2_25	3	99	1
1300	2_25	3	99	1
1301	2_50	3	5	1
1302	2_50	3	18	1
1303	2_50	3	25	1
1304	2_50	3	33	1
1305	2_50	3	36	1
1306	2_50	3	37	1
1307	2_50	3	37	1
1308	2_50	3	38	1
1309	2_50	3	38	1
1310	2_50	3	39	1
1311	2_50	3	42	1
1312	2_50	3	43	1
1313	2_50	3	43	1
1314	2_50	3	44	1
1315	2_50	3	45	1
1316	2_50	3	45	1
1317	2_50	3	45	1
1318	2_50	3	45	1
1319	2_50	3	45	1
1320	2_50	3	45	1
1321	2_50	3	46	1
1322	2_50	3	51	1
1323	2_50	3	51	1
1324	2_50	3	51	1
1325	2_50	3	52	1
1326	2_50	3	52	1
1327	2_50	3	52	1
1328	2_50	3	52	1
1329	2_50	3	53	1
1330	2_50	3	53	1
1331	2_50	3	53	1
1332	2_50	3	53	1
1333	2_50	3	54	1
1334	2_50	3	54	1
1335	2_50	3	54	1
1336	2_50	3	55	1
1337	2_50	3	56	1
1338	2_50	3	58	1
1339	2_50	3	59	1
1340	2_50	3	59	1
1341	2_50	3	59	1
1342	2_50	3	59	1
1343	2_50	3	60	1
1344	2_50	3	60	1
1345	2_50	3	60	1
1346	2_50	3	60	1
1347	2_50	3	60	1
1348	2_50	3	62	1
1349	2_50	3	64	1
1350	2_50	3	66	1
1351	2_50	3	66	1
1352	2_50	3	67	1
1353	2_50	3	67	1
1354	2_50	3	67	1
1355	2_50	3	67	1
1356	2_50	3	67	1
1357	2_50	3	68	1
1358	2_50	3	68	1
1359	2_50	3	68	1
1360	2_50	3	69	1
1361	2_50	3	69	1
1362	2_50	3	71	1
1363	2_50	3	72	1
1364	2_50	3	72	1
1365	2_50	3	72	1
1366	2_50	3	72	1
1367	2_50	3	72	1
1368	2_50	3	73	1
1369	2_50	3	73	1
1370	2_50	3	73	1
1371	2_50	3	73	1
1372	2_50	3	73	1
1373	2_50	3	77	1
1374	2_50	3	77	1
1375	2_50	3	78	1
1376	2_50	3	78	1
1377	2_50	3	79	1
1378	2_50	3	80	1
1379	2_50	3	80	1
1380	2_50	3	80	1
1381	2_50	3	81	1
1382	2_50	3	81	1
1383	2_50	3	84	1
1384	2_50	3	84	1
1385	2_50	3	86	1
1386	2_50	3	86	1
1387	2_50	3	86	1
1388	2_50	3	86	1
1389	2_50	3	87	1
1390	2_50	3	87	1
1391	2_50	3	87	1
1392	2_50	3	87	1
1393	2_50	3	87	1
1394	2_50	3	92	1
1395	2_50	3	95	1
1396	2_50	3	96	1
1397	2_50	3	114	1
1398	2_50	3	116	1
1399	2_50	3	117	1
1400	2_50	3	117	1
1401	2_100	3	5	1
1402	2_100	3	8	1
1403	2_100	3	16	1
1404	2_100	3	21	1
1405	2_100	3	28	1
1406	2_100	3	32	1
1407	2_100	3	33	1
1408	2_100	3	33	1
1409	2_100	3	38	1
1410	2_100	3	41	1
1411	2_100	3	51	1
1412	2_100	3	51	1
1413	2_100	3	51	1
1414	2_100	3	51	1
1415	2_100	3	51	1
1416	2_100	3	51	1
1417	2_100	3	51	1
1418	2_100	3	52	1
1419	2_100	3	52	1
1420	2_100	3	52	1
1421	2_100	3	52	1
1422	2_100	3	53	1
1423	2_100	3	54	1
1424	2_100	3	55	1
1425	2_100	3	56	1
1426	2_100	3	56	1
1427	2_100	3	56	1
1428	2_100	3	56	1
1429	2_100	3	56	1
1430	2_100	3	58	1
1431	2_100	3	58	1
1432	2_100	3	59	1
1433	2_100	3	59	1
1434	2_100	3	60	1
1435	2_100	3	60	1
1436	2_100	3	60	1
1437	2_100	3	60	1
1438	2_100	3	61	1
1439	2_100	3	62	1
1440	2_100	3	63	1
1441	2_100	3	66	1
1442	2_100	3	66	1
1443	2_100	3	67	1
1444	2_100	3	67	1
1445	2_100	3	67	1
1446	2_100	3	67	1
1447	2_100	3	67	1
1448	2_100	3	67	1
1449	2_100	3	67	1
1450	2_100	3	67	1
1451	2_100	3	67	1
1452	2_100	3	67	1
1453	2_100	3	67	1
1454	2_100	3	67	1
1455	2_100	3	68	1
1456	2_100	3	68	1
1457	2_100	3	68	1
1458	2_100	3	72	1
1459	2_100	3	72	1
1460	2_100	3	73	1
1461	2_100	3	73	1
1462	2_100	3	73	1
1463	2_100	3	73	1
1464	2_100	3	74	1
1465	2_100	3	75	1
1466	2_100	3	77	1
1467	2_100	3	77	1
1468	2_100	3	78	1
1469	2_100	3	79	1
1470	2_100	3	79	1
1471	2_100	3	79	1
1472	2_100	3	80	1
1473	2_100	3	82	1
1474	2_100	3	84	1
1475	2_100	3	84	1
1476	2_100	3	86	1
1477	2_100	3	86	1
1478	2_100	3	86	1
1479	2_100	3	86	1
1480	2_100	3	86	1
1481	2_100	3	86	1
1482	2_100	3	86	1
1483	2_100	3	86	1
1484	2_100	3	86	1
1485	2_100	3	86	1
1486	2_100	3	87	1
1487	2_100	3	87	1
1488	2_100	3	89	1
1489	2_100	3	90	1
1490	2_100	3	96	1
1491	2_100	3	101	1
1492	2_100	3	112	1
1493	2_100	3	117	1
1494	Control	4	8	1
1495	Control	4	9	1
1496	Control	4	21	1
1497	Control	4	21	1
1498	Control	4	33	1
1499	Control	4	34	1
1500	Control	4	35	1
1501	Control	4	37	1
1502	Control	4	38	1
1503	Control	4	39	1
1504	Control	4	41	1
1505	Control	4	43	1
1506	Control	4	44	1
1507	Control	4	44	1
1508	Control	4	44	1
1509	Control	4	45	1
1510	Control	4	45	1
1511	Control	4	46	1
1512	Control	4	48	1
1513	Control	4	48	1
1514	Control	4	48	1
1515	Control	4	48	1
1516	Control	4	49	1
1517	Control	4	49	1
1518	Control	4	51	1
1519	Control	4	51	1
1520	Control	4	52	1
1521	Control	4	53	1
1522	Control	4	53	1
1523	Control	4	54	1
1524	Control	4	55	1
1525	Control	4	56	1
1526	Control	4	56	1
1527	Control	4	56	1
1528	Control	4	59	1
1529	Control	4	59	1
1530	Control	4	59	1
1531	Control	4	59	1
1532	Control	4	59	1
1533	Control	4	60	1
1534	Control	4	60	1
1535	Control	4	60	1
1536	Control	4	62	1
1537	Control	4	62	1
1538	Control	4	62	1
1539	Control	4	63	1
1540	Control	4	63	1
1541	Control	4	63	1
1542	Control	4	63	1
1543	Control	4	63	1
1544	Control	4	63	1
1545	Control	4	64	1
1546	Control	4	64	1
1547	Control	4	65	1
1548	Control	4	65	1
1549	Control	4	66	1
1550	Control	4	66	1
1551	Control	4	67	1
1552	Control	4	68	1
1553	Control	4	69	1
1554	Control	4	69	1
1555	Control	4	69	1
1556	Control	4	71	1
1557	Control	4	72	1
1558	Control	4	73	1
1559	Control	4	73	1
1560	Control	4	73	1
1561	Control	4	73	1
1562	Control	4	73	1
1563	Control	4	75	1
1564	Control	4	75	1
1565	Control	4	75	1
1566	Control	4	75	1
1567	Control	4	75	1
1568	Control	4	75	1
1569	Control	4	75	1
1570	Control	4	75	1
1571	Control	4	76	1
1572	Control	4	76	1
1573	Control	4	77	1
1574	Control	4	77	1
1575	Control	4	77	1
1576	Control	4	77	1
1577	Control	4	77	1
1578	Control	4	77	1
1579	Control	4	77	1
1580	Control	4	77	1
1581	Control	4	77	1
1582	Control	4	78	1
1583	Control	4	78	1
1584	Control	4	78	1
1585	Control	4	79	1
1586	Control	4	79	1
1587	Control	4	79	1
1588	Control	4	80	1
1589	Control	4	83	1
1590	Control	4	87	1
1591	Control	4	89	1
1592	Control	4	90	1
1593	Control	4	91	1
1594	Control	4	92	1
1595	Control	4	93	1
1596	Control	4	94	1
1597	Control	4	95	1
1598	Control	4	96	1
1599	Control	4	97	1
1600	1_25	4	1	1
1601	1_25	4	5	1
1602	1_25	4	5	1
1603	1_25	4	21	1
1604	1_25	4	29	1
1605	1_25	4	29	1
1606	1_25	4	29	1
1607	1_25	4	29	1
1608	1_25	4	29	1
1609	1_25	4	30	1
1610	1_25	4	30	1
1611	1_25	4	33	1
1612	1_25	4	35	1
1613	1_25	4	35	1
1614	1_25	4	35	1
1615	1_25	4	36	1
1616	1_25	4	36	1
1617	1_25	4	37	1
1618	1_25	4	38	1
1619	1_25	4	38	1
1620	1_25	4	39	1
1621	1_25	4	40	1
1622	1_25	4	40	1
1623	1_25	4	41	1
1624	1_25	4	41	1
1625	1_25	4	41	1
1626	1_25	4	42	1
1627	1_25	4	42	1
1628	1_25	4	42	1
1629	1_25	4	43	1
1630	1_25	4	44	1
1631	1_25	4	45	1
1632	1_25	4	46	1
1633	1_25	4	46	1
1634	1_25	4	46	1
1635	1_25	4	47	1
1636	1_25	4	47	1
1637	1_25	4	47	1
1638	1_25	4	47	1
1639	1_25	4	48	1
1640	1_25	4	48	1
1641	1_25	4	48	1
1642	1_25	4	48	1
1643	1_25	4	49	1
1644	1_25	4	49	1
1645	1_25	4	49	1
1646	1_25	4	49	1
1647	1_25	4	49	1
1648	1_25	4	49	1
1649	1_25	4	49	1
1650	1_25	4	49	1
1651	1_25	4	49	1
1652	1_25	4	50	1
1653	1_25	4	50	1
1654	1_25	4	50	1
1655	1_25	4	50	1
1656	1_25	4	50	1
1657	1_25	4	50	1
1658	1_25	4	50	1
1659	1_25	4	50	1
1660	1_25	4	50	1
1661	1_25	4	51	1
1662	1_25	4	51	1
1663	1_25	4	53	1
1664	1_25	4	53	1
1665	1_25	4	54	1
1666	1_25	4	54	1
1667	1_25	4	56	1
1668	1_25	4	57	1
1669	1_25	4	57	1
1670	1_25	4	57	1
1671	1_25	4	57	1
1672	1_25	4	58	1
1673	1_25	4	58	1
1674	1_25	4	58	1
1675	1_25	4	58	1
1676	1_25	4	59	1
1677	1_25	4	61	1
1678	1_25	4	63	1
1679	1_25	4	63	1
1680	1_25	4	64	1
1681	1_25	4	65	1
1682	1_25	4	65	1
1683	1_25	4	67	1
1684	1_25	4	67	1
1685	1_25	4	68	1
1686	1_25	4	68	1
1687	1_25	4	71	1
1688	1_25	4	72	1
1689	1_25	4	72	1
1690	1_25	4	73	1
1691	1_25	4	76	1
1692	1_25	4	76	1
1693	1_25	4	76	1
1694	1_25	4	77	1
1695	1_25	4	77	1
1696	1_25	4	81	1
1697	2_25	4	5	1
1698	2_25	4	13	1
1699	2_25	4	25	1
1700	2_25	4	27	1
1701	2_25	4	33	1
1702	2_25	4	41	1
1703	2_25	4	41	1
1704	2_25	4	41	1
1705	2_25	4	41	1
1706	2_25	4	42	1
1707	2_25	4	42	1
1708	2_25	4	42	1
1709	2_25	4	42	1
1710	2_25	4	44	1
1711	2_25	4	44	1
1712	2_25	4	45	1
1713	2_25	4	45	1
1714	2_25	4	45	1
1715	2_25	4	45	1
1716	2_25	4	45	1
1717	2_25	4	46	1
1718	2_25	4	46	1
1719	2_25	4	46	1
1720	2_25	4	47	1
1721	2_25	4	48	1
1722	2_25	4	48	1
1723	2_25	4	48	1
1724	2_25	4	48	1
1725	2_25	4	49	1
1726	2_25	4	49	1
1727	2_25	4	49	1
1728	2_25	4	49	1
1729	2_25	4	49	1
1730	2_25	4	49	1
1731	2_25	4	49	1
1732	2_25	4	49	1
1733	2_25	4	50	1
1734	2_25	4	50	1
1735	2_25	4	50	1
1736	2_25	4	51	1
1737	2_25	4	51	1
1738	2_25	4	53	1
1739	2_25	4	53	1
1740	2_25	4	53	1
1741	2_25	4	54	1
1742	2_25	4	54	1
1743	2_25	4	54	1
1744	2_25	4	55	1
1745	2_25	4	55	1
1746	2_25	4	56	1
1747	2_25	4	56	1
1748	2_25	4	56	1
1749	2_25	4	56	1
1750	2_25	4	56	1
1751	2_25	4	57	1
1752	2_25	4	57	1
1753	2_25	4	57	1
1754	2_25	4	57	1
1755	2_25	4	57	1
1756	2_25	4	58	1
1757	2_25	4	58	1
1758	2_25	4	58	1
1759	2_25	4	59	1
1760	2_25	4	59	1
1761	2_25	4	59	1
1762	2_25	4	60	1
1763	2_25	4	60	1
1764	2_25	4	60	1
1765	2_25	4	60	1
1766	2_25	4	61	1
1767	2_25	4	61	1
1768	2_25	4	62	1
1769	2_25	4	62	1
1770	2_25	4	62	1
1771	2_25	4	62	1
1772	2_25	4	63	1
1773	2_25	4	63	1
1774	2_25	4	64	1
1775	2_25	4	64	1
1776	2_25	4	64	1
1777	2_25	4	64	1
1778	2_25	4	64	1
1779	2_25	4	64	1
1780	2_25	4	65	1
1781	2_25	4	65	1
1782	2_25	4	65	1
1783	2_25	4	68	1
1784	2_25	4	68	1
1785	2_25	4	69	1
1786	2_25	4	69	1
1787	2_25	4	71	1
1788	2_25	4	74	1
1789	2_25	4	75	1
1790	2_25	4	75	1
1791	2_25	4	76	1
1792	2_25	4	76	1
1793	2_25	4	77	1
1794	2_25	4	77	1
1795	2_25	4	78	1
1796	2_25	4	78	1
1797	2_50	4	2	1
1798	2_50	4	7	1
1799	2_50	4	12	1
1800	2_50	4	22	1
1801	2_50	4	22	1
1802	2_50	4	29	1
1803	2_50	4	29	1
1804	2_50	4	29	1
1805	2_50	4	30	1
1806	2_50	4	30	1
1807	2_50	4	32	1
1808	2_50	4	34	1
1809	2_50	4	35	1
1810	2_50	4	42	1
1811	2_50	4	42	1
1812	2_50	4	42	1
1813	2_50	4	43	1
1814	2_50	4	44	1
1815	2_50	4	45	1
1816	2_50	4	48	1
1817	2_50	4	48	1
1818	2_50	4	48	1
1819	2_50	4	48	1
1820	2_50	4	48	1
1821	2_50	4	49	1
1822	2_50	4	49	1
1823	2_50	4	49	1
1824	2_50	4	49	1
1825	2_50	4	49	1
1826	2_50	4	49	1
1827	2_50	4	49	1
1828	2_50	4	49	1
1829	2_50	4	49	1
1830	2_50	4	50	1
1831	2_50	4	50	1
1832	2_50	4	51	1
1833	2_50	4	51	1
1834	2_50	4	52	1
1835	2_50	4	52	1
1836	2_50	4	54	1
1837	2_50	4	55	1
1838	2_50	4	56	1
1839	2_50	4	56	1
1840	2_50	4	56	1
1841	2_50	4	56	1
1842	2_50	4	56	1
1843	2_50	4	57	1
1844	2_50	4	57	1
1845	2_50	4	57	1
1846	2_50	4	57	1
1847	2_50	4	58	1
1848	2_50	4	58	1
1849	2_50	4	58	1
1850	2_50	4	58	1
1851	2_50	4	59	1
1852	2_50	4	60	1
1853	2_50	4	60	1
1854	2_50	4	61	1
1855	2_50	4	61	1
1856	2_50	4	62	1
1857	2_50	4	63	1
1858	2_50	4	63	1
1859	2_50	4	63	1
1860	2_50	4	63	1
1861	2_50	4	63	1
1862	2_50	4	63	1
1863	2_50	4	63	1
1864	2_50	4	64	1
1865	2_50	4	64	1
1866	2_50	4	64	1
1867	2_50	4	64	1
1868	2_50	4	64	1
1869	2_50	4	64	1
1870	2_50	4	65	1
1871	2_50	4	65	1
1872	2_50	4	67	1
1873	2_50	4	67	1
1874	2_50	4	69	1
1875	2_50	4	70	1
1876	2_50	4	72	1
1877	2_50	4	73	1
1878	2_50	4	73	1
1879	2_50	4	73	1
1880	2_50	4	74	1
1881	2_50	4	74	1
1882	2_50	4	74	1
1883	2_50	4	74	1
1884	2_50	4	74	1
1885	2_50	4	75	1
1886	2_50	4	75	1
1887	2_50	4	75	1
1888	2_50	4	76	1
1889	2_50	4	76	1
1890	2_50	4	76	1
1891	2_50	4	76	1
1892	2_50	4	77	1
1893	2_50	4	77	1
1894	2_50	4	77	1
1895	2_50	4	79	1
1896	2_50	4	83	1
1897	2_100	4	12	1
1898	2_100	4	12	1
1899	2_100	4	12	1
1900	2_100	4	23	1
1901	2_100	4	32	1
1902	2_100	4	35	1
1903	2_100	4	36	1
1904	2_100	4	38	1
1905	2_100	4	38	1
1906	2_100	4	39	1
1907	2_100	4	39	1
1908	2_100	4	39	1
1909	2_100	4	39	1
1910	2_100	4	39	1
1911	2_100	4	42	1
1912	2_100	4	42	1
1913	2_100	4	43	1
1914	2_100	4	46	1
1915	2_100	4	47	1
1916	2_100	4	47	1
1917	2_100	4	48	1
1918	2_100	4	49	1
1919	2_100	4	49	1
1920	2_100	4	49	1
1921	2_100	4	49	1
1922	2_100	4	49	1
1923	2_100	4	49	1
1924	2_100	4	49	1
1925	2_100	4	49	1
1926	2_100	4	49	1
1927	2_100	4	50	1
1928	2_100	4	50	1
1929	2_100	4	51	1
1930	2_100	4	51	1
1931	2_100	4	52	1
1932	2_100	4	53	1
1933	2_100	4	54	1
1934	2_100	4	56	1
1935	2_100	4	56	1
1936	2_100	4	56	1
1937	2_100	4	57	1
1938	2_100	4	57	1
1939	2_100	4	57	1
1940	2_100	4	57	1
1941	2_100	4	59	1
1942	2_100	4	59	1
1943	2_100	4	59	1
1944	2_100	4	59	1
1945	2_100	4	60	1
1946	2_100	4	61	1
1947	2_100	4	61	1
1948	2_100	4	63	1
1949	2_100	4	63	1
1950	2_100	4	63	1
1951	2_100	4	63	1
1952	2_100	4	63	1
1953	2_100	4	63	1
1954	2_100	4	63	1
1955	2_100	4	63	1
1956	2_100	4	63	1
1957	2_100	4	63	1
1958	2_100	4	64	1
1959	2_100	4	64	1
1960	2_100	4	64	1
1961	2_100	4	64	1
1962	2_100	4	64	1
1963	2_100	4	64	1
1964	2_100	4	65	1
1965	2_100	4	65	1
1966	2_100	4	65	1
1967	2_100	4	65	1
1968	2_100	4	67	1
1969	2_100	4	67	1
1970	2_100	4	68	1
1971	2_100	4	69	1
1972	2_100	4	69	1
1973	2_100	4	70	1
1974	2_100	4	70	1
1975	2_100	4	70	1
1976	2_100	4	70	1
1977	2_100	4	70	1
1978	2_100	4	71	1
1979	2_100	4	71	1
1980	2_100	4	72	1
1981	2_100	4	72	1
1982	2_100	4	72	1
1983	2_100	4	72	1
1984	2_100	4	75	1
1985	2_100	4	75	1
1986	2_100	4	75	1
1987	2_100	4	76	1
1988	2_100	4	76	1
1989	2_100	4	76	1
1990	2_100	4	76	1
1991	2_100	4	76	1
1992	2_100	4	77	1
1993	2_100	4	77	1
1994	2_100	4	77	1
1995	2_100	4	78	1
1996	2_100	4	78	1

## Sheet: Prueba_de_vuelo
Rep	Treatment	Edad_D	Tiempo_E1	Tiempo_E2	P_Exitosos	Temp_Lab	Hum_Lab	Exitosos	No_Exitosos	N	ayu1	ayu2	ayu3
1	C_1_25	2	0	0	32.00	24	60	16	34	50	0	0	0
1	1_25	2	25	0	6.00	24	60	3	47	50	0	0	0
1	C_2_25	3	0	0	32.00	26.5	60	16	34	50	0	0	0
1	2_25	3	25	25	6.00	26.5	60	3	47	50	0	0	0
1	C_2_50	3	0	0	32.00	26.5	60	16	34	50	0	0	0
1	2_50	3	25	50	4.00	26.5	60	2	48	50	0	0	0
1	C_2_100	4	0	0	20.00	26.1	59	10	40	50	0	0	0
1	2_100	4	25	100	2.00	26.1	59	1	49	50	0	0	0
2	C_1_25	2	0	0	34.00	24	65	17	33	50	0	0	0
2	1_25	2	25	0	5.00	24	65	2	38	40	0	0	0
2	C_2_25	3	0	0	26.00	26	95	13	37	50	0	0	0
2	2_25	3	25	25	2.00	26	95	1	49	50	0	0	0
2	C_2_50	3	0	0	31.37	26	95	16	35	51	0	0	0
2	2_50	3	25	50	2.00	26	95	1	49	50	0	0	0
2	C_2_100	4	0	0	26.00	25.7	58	13	37	50	0	0	0
2	2_100	4	25	100	0.00	25.7	58	0	49	49	0	0	0
3	C_1_25	2	0	0	16.00	25.3	56	8	42	50	0	0	0
3	1_25	2	25	0	12.50	25.3	56	6	42	48	0	0	0
3	C_2_25	3	0	0	10.00	26.2	54	5	45	50	0	0	0
3	2_25	3	25	25	4.00	26.2	54	2	48	50	0	0	0
3	C_2_50	3	0	0	29.79	26.6	55	14	33	47	0	0	0
3	2_50	3	25	50	4.26	26.6	55	2	45	47	0	0	0
3	C_2_100	4	0	0	14.00	24.9	44	7	43	50	0	0	0
3	2_100	4	25	100	0.00	24.9	44	0	50	50	0	0	0
4	C_1_25	2	0	0	18.00	24.8	43	9	41	50	0	0	0
4	1_25	2	25	0	6.00	24.8	43	3	47	50	0	0	0
4	C_2_25	3	0	0	46.00	25.9	72	23	27	50	0	0	0
4	2_25	3	25	25	6.00	25.9	72	3	47	50	0	0	0
4	C_2_50	3	0	0	18.00	26.1	66	9	41	50	0	0	0
4	2_50	3	25	50	2.00	26.1	66	1	49	50	0	0	0
4	C_2_100	4	0	0	42.86	25.3	41	21	28	49	0	0	0
4	2_100	4	25	100	2.00	25.3	41	1	49	50	0	0	0
5	C_1_25	2	0	0	12.00	24.8	45	6	44	50	0	0	0
5	1_25	2	25	0	0.00	24.8	45	0	50	50	0	0	0
5	C_2_25	3	0	0	8.00	23.8	76	4	46	50	0	0	0
5	2_25	3	25	25	0.00	23.8	76	0	49	49	0	0	0
5	C_2_50	3	0	0	18.00	25.5	55	9	41	50	0	0	0
5	2_50	3	25	50	2.00	25.5	55	1	49	50	0	0	0
5	C_2_100	4	0	0	26.00	24.6	42	13	37	50	0	0	0
5	2_100	4	25	100	0.00	24.6	42	0	49	49	0	0	0
6	C_1_25	2	0	0	32.00	24.3	69	16	34	50	0	0	0
6	1_25	2	25	0	12.00	24.3	69	6	44	50	0	0	0
6	C_2_25	3	0	0	28.00	25	69	14	36	50	0	0	0
6	2_25	3	25	25	6.00	25	69	3	47	50	0	0	0
6	C_2_50	3	0	0	30.00	25.6	65	15	35	50	0	0	0
6	2_50	3	25	50	0.00	25.6	65	0	50	50	0	0	0
6	C_2_100	4	0	0	20.00	24.5	69	10	40	50	0	0	0
6	2_100	4	25	100	0.00	24.5	69	0	50	50	0	0	0
7	C_1_25	2	0	0	16.00	24.8	56	8	42	50	0	0	0
7	1_25	2	25	0	14.00	24.8	56	7	43	50	0	0	0
7	C_2_25	3	0	0	38.00	23.6	60	19	31	50	0	0	0
7	2_25	3	25	25	20.00	23.6	60	10	40	50	0	1	0
7	C_2_50	3	0	0	36.00	24.9	61	18	32	50	0	0	0
7	2_50	3	25	50	2.00	24.9	61	1	49	50	0	0	0
7	C_2_100	4	0	0	22.00	23.8	48	11	39	50	0	0	0
7	2_100	4	25	100	0.00	23.8	48	0	50	50	0	0	0
8	C_1_25	2	0	0	28.00	25.4	50	14	36	50	0	0	0
8	1_25	2	25	0	6.00	25.4	50	3	47	50	0	0	0
8	C_2_25	3	0	0	24.00	25.2	47	12	38	50	0	0	0
8	2_25	3	25	25	2.00	25.2	47	1	49	50	0	0	0
8	C_2_50	3	0	0	36.00	25.2	47	18	32	50	0	0	0
8	2_50	3	25	50	4.00	25.2	47	2	48	50	0	0	0
8	C_2_100	4	0	0	20.00	24.5	43	10	40	50	0	0	0
8	2_100	4	25	100	0.00	24.5	43	0	50	50	0	0	0
9	C_1_25	2	0	0	32.00	25.5	53	16	34	50	0	0	0
9	1_25	2	25	0	10.00	25.5	53	5	45	50	0	0	0
9	C_2_25	3	0	0	58.00	25.4	50	29	21	50	1	0	0
9	2_25	3	25	25	8.00	25.4	50	4	46	50	0	0	0
9	C_2_50	3	0	0	38.00	25.4	50	19	31	50	0	0	0
9	2_50	3	25	50	0.00	25.4	50	0	50	50	0	0	0
9	C_2_100	4	0	0	34.00	25.2	46	17	33	50	0	0	0
9	2_100	4	25	100	2.00	25.2	46	1	49	50	0	0	0
10	C_1_25	2	0	0	34.00	24.8	56	17	33	50	0	0	0
10	1_25	2	25	0	8.16	24.8	56	4	45	49	0	0	0
10	C_2_25	3	0	0	54.00	25.1	53	27	23	50	0	0	1
10	2_25	3	25	25	0.00	25.1	53	0	50	50	0	0	0
10	C_2_50	3	0	0	42.00	25.1	53	21	29	50	0	0	0
10	2_50	3	25	50	2.00	25.1	53	1	49	50	0	0	0
10	C_2_100	4	0	0	24.00	25.3	42	12	38	50	0	0	0
10	2_100	4	25	100	0.00	25.3	42	0	50	50	0	0	0
11	C_1_25	2	0	0	24.00	25.1	55	12	38	50	0	0	0
11	1_25	2	25	0	4.00	25.1	55	2	48	50	0	0	0
11	C_2_25	3	0	0	26.00	24.5	63	13	37	50	0	0	0
11	2_25	3	25	25	0.00	24.5	63	0	50	50	0	0	0
11	C_2_50	3	0	0	26.00	24.5	63	13	37	50	0	0	0
11	2_50	3	25	50	0.00	24.5	63	0	50	50	0	0	0
11	C_2_100	4	0	0	22.00	24.5	43	11	39	50	0	0	0
11	2_100	4	25	100	0.00	24.5	43	0	50	50	0	0	0

## Sheet: Tasa_de_Eclosión
Trat	Trata	trata	Rep	Ciclo	N_huev	N_larvas	Hr	Porce_Hr
Hn	Hn	1	1	1	320	257	0.80313	80.3125
Hn	Hn	1	1	2	132	100	0.75758	75.75758
Hn	Hn	1	2	1	189	58	0.30688	30.68783
Hn	Hn	1	2	2	84	8	0.09524	9.52381
Hn	Hn	1	3	1	7	0	0.00000	0
Hn	Hn	1	3	2	82	6	0.07317	7.31707
Hn	Hn	1	4	1	61	22	0.36066	36.06557
Hn	Hn	1	4	2	76	57	0.75000	75
Hn	Hn	1	5	1	2	0	0.00000	0
Hn	Hn	1	5	2	21	13	0.61905	61.90476
Hs	Hs	2	1	1	50	0	0.00000	0
Hs	Hs	2	1	2	175	0	0.00000	0
Hs	Hs	2	2	1	66	0	0.00000	0
Hs	Hs	2	2	2	49	0	0.00000	0
Hs	Hs	2	3	1	99	0	0.00000	0
Hs	Hs	2	3	2	29	0	0.00000	0
Hs	Hs	2	4	1	92	0	0.00000	0
Hs	Hs	2	4	2	141	0	0.00000	0
Hs	Hs	2	5	1	2	0	0.00000	0
Hs	Hs	2	5	2	52	1	0.01923	1.92308
Ho	Ho	3	1	1	137	0	0.00000	0
Ho	Ho	3	1	2	69	0	0.00000	0
Ho	Ho	3	2	1	35	14	0.40000	40
Ho	Ho	3	2	2	7	0	0.00000	0
Ho	Ho	3	3	1	2	0	0.00000	0
Ho	Ho	3	3	2	66	17	0.25758	25.75758
Ho	Ho	3	4	1	108	23	0.21296	21.2963
Ho	Ho	3	4	2	78	44	0.56410	56.41026
Ho	Ho	3	5	1	6	0	0.00000	0
Ho	Ho	3	5	2	86	50	0.58140	58.13953
Ho1C	Ho_1_25	4	1	1	21	21	1.00000	100
Ho1C	Ho_1_25	4	1	2	4	1	0.25000	25
Ho1C	Ho_1_25	4	2	1	34	8	0.23529	23.52941
Ho1C	Ho_1_25	4	2	2	10	1	0.10000	10
Ho1C	Ho_1_25	4	3	1	21	1	0.04762	4.7619
Ho1C	Ho_1_25	4	3	2	167	29	0.17365	17.36527
Ho1C	Ho_1_25	4	4	1	78	43	0.55128	55.12821
Ho1C	Ho_1_25	4	4	2	204	52	0.25490	25.4902
Ho1C	Ho_1_25	4	5	1	68	29	0.42647	42.64706
Ho1C	Ho_1_25	4	5	2	68	2	0.02941	2.94118
Ho2C	Ho_2_25	5	1	1	55	47	0.85455	85.45455
Ho2C	Ho_2_25	5	1	2	47	33	0.70213	70.21277
Ho2C	Ho_2_25	5	2	1	33	12	0.36364	36.36364
Ho2C	Ho_2_25	5	2	2	242	58	0.23967	23.96694
Ho2C	Ho_2_25	5	3	1	25	4	0.16000	16
Ho2C	Ho_2_25	5	3	2	1	0	0.00000	0
Ho2C	Ho_2_25	5	4	1	51	12	0.23529	23.52941
Ho2C	Ho_2_25	5	4	2	239	174	0.72803	72.80335
Ho2C	Ho_2_25	5	5	1	9	2	0.22222	22.22222
Ho2C	Ho_2_25	5	5	2	72	71	0.98611	98.61111

## Sheet: Indices_Comp_y_Est
index	treatment	mean	se	sd
Sexual Competitiveness	Ho	1.152261	0.06385879	4.515498
Sexual Competitiveness	Ho_1_25	0.3133126	0.007144301	0.5051784
Sexual Competitiveness	Ho_2_25	-0.1130129	0.004665078	0.3298708
Induced Sterility	Ho	41.97065	0.4167274	29.46708
Induced Sterility	Ho_1_25	12.21317	0.5088961	35.98439
Induced Sterility	Ho_2_25	-29.1688	0.7587633	53.65267
