# Supplementary material for: Release of sterile Aedes aegypti mosquitoes: chilling effect on mass-reared males survival and escape ability and on irradiated males sexual competitiveness
Source: Sci Rep. 2023 Mar 7;13:3797. doi: 10.1038/s41598-023-30722-9 (PMC9990024; doi:10.1038/s41598-023-30722-9)
Supplement: Supplementary file 2 — Dataset S2. [file 41598_2023_30722_MOESM2_ESM.txt]

# 1. Prueba de supervivencia ----
## 1.1. Gráfica animada ----
# de curvas de supervivencia
# Obtención de Datos (para gráfica animada)
 library(readODS)
Datos <- read_ods(path ="C:/Users/genes/OneDrive - El Colegio de la Frontera Sur/Articulo/AnálisisR_GEN/Supplementary Data.ods",
                  sheet = 1,
                  col_names = TRUE,
                  col_types = NULL,
                  na = "", skip = 0,
                  formula_as_formula = FALSE,
                  range = NULL,
                  row_names = FALSE,
                  strings_as_factors = FALSE,
                  verbose = FALSE)

head(Datos)
# Especificamos que tipo de dato es a cada variable
library(lubridate)
Datos$Fecha <- as.Date(Datos$Fecha, format = "%d/%m/%y")
library(tidyverse)
# Agrupamos varias columnas en dos:
# una para las categorías y otra para los valores
Datos <- gather(Datos, "Tratamiento", "lx", 4:8)
head(Datos)
str(Datos)
Datos$Tratamiento <- as.factor(Datos$Tratamiento)
levels(Datos$Tratamiento)
Datos$Tratamiento <- factor(Datos$Tratamiento, levels = c("Control","1_25","2_25","2_50","2_100"))
# Ahora si realizamos la gráfica
library(gganimate)
library(gifski)
ggplot(Datos, aes(Edad, lx, group = Tratamiento, color = Tratamiento)) +
  geom_line(alpha=1,size=1.5) +
  scale_color_manual(values = c("#1B1919", "#ED0000", "#EFC000", "#42B540", "#00468B")) +
  labs(x = "Edad en días", y = "lx") +
  theme(legend.position = "bottom") +
  facet_wrap(Repetición ~ ., scales = "free") + transition_reveal(Edad)

# Gráfica estática
ggplot(Datos, aes(Edad, lx, group = Tratamiento, color = Tratamiento)) +
  geom_line(alpha=1,size=1.5) +
  scale_color_manual(values = c("#1B1919", "#ED0000", "#EFC000", "#42B540", "#00468B")) +
  labs(x = "Edad en días", y = "lx") +
  theme(legend.position = "bottom") +
  facet_wrap(Repetición ~ ., scales = "free")

## 1.2. Cálculo de las curvas de supervivencia ----
library(readODS)
Sobrevivencia <- read_ods(path = "C:/Users/genes/OneDrive - El Colegio de la Frontera Sur/Articulo/AnálisisR_GEN/Supplementary Data.ods",
                          sheet = 2,
                          col_names = TRUE,
                          col_types = NULL,
                          na = "", skip = 0,
                          formula_as_formula = FALSE,
                          range = NULL,
                          row_names = FALSE,
                          strings_as_factors = FALSE,
                          verbose = FALSE)

summary(Sobrevivencia)
str(Sobrevivencia)
# Revisamos niveles del factor: Tratamiento
class(Sobrevivencia$Tratamiento)
Sobrevivencia$Tratamiento <- as.factor(Sobrevivencia$Tratamiento)
levels(Sobrevivencia$Tratamiento)
Sobrevivencia$Tratamiento <- factor(Sobrevivencia$Tratamiento, levels = c("Control", "1_25", "2_25", "2_50", "2_100"))
levels(Sobrevivencia$Tratamiento)

# Calcular las curvas de supervivencia: survfit()
library("survival")
library("survminer")

str(Sobrevivencia)
Sobrevivencia$Tratamiento <- as.factor(Sobrevivencia$Tratamiento)
Sobrevivencia$Tratamiento <- factor(Sobrevivencia$Tratamiento, levels = c("Control", "1_25", "2_25", "2_50", "2_100"))
levels(Sobrevivencia$Tratamiento)
summary(Sobrevivencia)
#La función survfit() puede utilizarse para calcular la estimación de supervivencia de Kaplan-Meier. Sus principales argumentos son
#  -- un objeto de supervivencia creado con la función Surv()
# --y el conjunto de datos que contiene las variables.

# Para calcular las curvas de supervivencia, escriba esto:
fit <- survfit(Surv(Tiempo, Muerte) ~ Tratamiento, data = Sobrevivencia)
# Acceso a la tabla de resumen de clasificación
summary(fit)$table
## Acceso a los valores devueltos por survfit()

# La función survfit() devuelve una lista de variables, incluyendo los siguientes componentes

# -- n: número total de sujetos en cada curva.
# -- time: los puntos de tiempo en la curva.
# -- n.risk: el número de sujetos en riesgo en el momento t
# -- n. event: el número de eventos ocurridos en el tiempo t.
# -- n.censor: el número de sujetos censurados, que salen del conjunto de riesgo, sin un evento, en el tiempo t.
# -- lower,upper: límites de confianza inferior y superior de la curva, respectivamente.
# -- strata: indica la estratificación de la estimación de la curva. Si los estratos no son NULL, hay múltiples curvas en el resultado. Los niveles de los estratos (un factor) son las etiquetas de las curvas.

# Se puede acceder a los componentes de la siguiente manera:

d <- data.frame(time = fit$time,
                n.risk = fit$n.risk,
                n.event = fit$n.event,
                n.censor = fit$n.censor,
                surv = fit$surv,
                upper = fit$upper,
                lower = fit$lower
)
head(d)

## 1.3. Visualizar las curvas de supervivencia ----
## Utilizaremos la función ggsurvplot() [en el paquete Survminer R] para producir las curvas de supervivencia de los dos grupos de sujetos.

## También es posible mostrar
## -- los límites de confianza del 95% de la función de supervivencia utilizando el argumento conf.int = TRUE.
# -- el número y/o el porcentaje de individuos en riesgo por tiempo usando la opción risk.table. Los valores permitidos para risk.table incluyen:
# ** TRUE o FALSE especificando si se muestra o no la tabla de riesgo. Por defecto es FALSE.
# ** "absolute" o "percentage": para mostrar el número absoluto y el porcentaje de sujetos en riesgo por tiempo, respectivamente. Utilice "abs_pct" para mostrar tanto el número absoluto como el porcentaje.
# -- el valor p de la prueba Log-Rank que compara los grupos usando pval = TRUE.
# -- línea horizontal/vertical en la mediana de supervivencia usando el argumento surv.median.line. Los valores permitidos incluyen uno de c("ninguno", "hv", "h", "v"). v: vertical, h:horizontal.
ggsurvplot(fit,
           pval = T, conf.int = T,
           risk.table = F, # Añadir tabla de riesgo
           risk.table.col = "strata", # Cambiar el color de la tabla de riesgo por grupos
           linetype = "solid", # Cambiar el tipo de línea por grupos
           surv.median.line = "hv", # Especificar la mediana de supervivencia
           palette = c("black", "brown", "orange", "green3","blue"), # Paleta de colores utilizada para los grupos
           xlab="Time (Days)",
           title="Mosquitoes survival by treatment",
           legend.labs= c("Control","1_25","2_25","2_50","2_100"),
           xlim=c(0,120), break.x.by=c(20),
           ylim=c(0,1.0), break.y.by=c(0.2)) 
  
# También es posible utilizar la función surv_summary() [en el paquete survminer] para obtener un resumen de las curvas de supervivencia. En comparación con la función summary() por defecto, surv_summary() crea un marco de datos que contiene un bonito resumen de los resultados de survfit.
res.sum <- surv_summary(fit)
head(res.sum)
# El objeto surv_summary tiene también un atributo llamado 'table' que contiene información sobre las curvas de supervivencia, incluyendo medianas de supervivencia con intervalos de confianza, así como, el número total de sujetos y el número de eventos en cada curva. Para acceder al atributo 'table', escriba lo siguiente
attr(res.sum, "table")

## 1.4. Prueba de rango logarítmico para comparar curvas de supervivencia: survdiff() -----
# El test de log-rank es el método más utilizado para comparar dos o más curvas de supervivencia. La hipótesis nula es que no hay diferencia de supervivencia entre los dos grupos. La prueba de rango logarítmico es una prueba no paramétrica, que no hace suposiciones sobre las distribuciones de supervivencia. Básicamente, la prueba de rango logarítmico compara el número observado de eventos en cada grupo con lo que se esperaría si la hipótesis nula fuera cierta (es decir, si las curvas de supervivencia fueran idénticas). El estadístico log rank se distribuye aproximadamente como un estadístico de prueba chi-cuadrado.

# La función survdiff() [en el paquete de supervivencia] puede utilizarse para calcular la prueba de rango logarítmico comparando dos o más curvas de supervivencia.
# survdiff() se puede utilizar como sigue:
surv_diff <- survdiff(Surv(Tiempo, Muerte) ~ Tratamiento, data = Sobrevivencia)
# La función devuelve una lista de componentes, incluyendo
# -- n: el número de sujetos en cada grupo.
# -- obs: el número observado ponderado de eventos en cada grupo.
# -- exp: el número esperado ponderado de eventos en cada grupo.
# -- chisq: el estadístico chisquare para una prueba de igualdad.
# -- strata: opcionalmente, el número de sujetos contenidos en cada estrato.
surv_diff

# La prueba de rango logarítmico para la diferencia en la supervivencia da un valor p < 0.01, lo que indica que los grupos difieren significativamente en la supervivencia.

# Comparaciones múltiples de curvas de supervivencia
# Calcula las comparaciones por pares entre los niveles de los grupos con correcciones para las pruebas múltiples.
surv_diff_pairs <- pairwise_survdiff(Surv(Tiempo, Muerte) ~ Tratamiento,
                                     data = Sobrevivencia,
                                     p.adjust.method="bonferroni")
surv_diff_pairs

## 1.5. Ajuste del modelo de regresión de riesgos proporcionales ----
# Ajuste del modelo proporcional de Cox
fit2 <- coxph(formula = Surv(Tiempo, Muerte) ~ Tratamiento,
              data = Sobrevivencia)
summary(fit2)
summary(fit2)$concordance

# Comparaciones múltiples
library(multcomp)
summary(glht(fit2,linfct=mcp(Tratamiento="Tukey")))
comp <- glht(fit2,linfct=mcp(Tratamiento="Tukey"))
summary(comp)
cld(comp)

# 2. Comparación del % de éxito de mosquitos en la prueba de vuelo ----
# 2.1. Obtencion de Datos ----
library(readODS)
vuelo <- read_ods(path = "C:/Users/genes/OneDrive - El Colegio de la Frontera Sur/Articulo/AnálisisR_GEN/Supplementary Data.ods",
                  sheet = 3,
                  col_names = TRUE,
                  col_types = NULL,
                  na = "", skip = 0,
                  formula_as_formula = FALSE,
                  range = NULL,
                  row_names = FALSE,
                  strings_as_factors =FALSE,
                  verbose = FALSE)

str(vuelo)
# Revisamos niveles del factor: Tratamiento
class(vuelo$Treatment)
vuelo$Treatment <- as.factor(vuelo$Treatment)
vuelo$Treatment <- factor(vuelo$Treatment, levels = c("C_1_25", "C_2_25", "C_2_50", "C_2_100", "1_25", "2_25", "2_50", "2_100"))
levels(vuelo$Treatment)
summary(vuelo)

# Funcion SummarySE
summarySE <- function(data=NULL, measurevar, groupvars=NULL, na.rm=FALSE,
                      conf.interval=.95, .drop=TRUE) {
  library(plyr)
  
  # New version of length which can handle NA's: if na.rm==T, don't count them
  length2 <- function (x, na.rm=FALSE) {
    if (na.rm) sum(!is.na(x))
    else       length(x)
  }
  
  # This does the summary. For each group's data frame, return a vector with
  # N, mean, and sd
  datac <- ddply(data, groupvars, .drop=.drop,
                 .fun = function(xx, col) {
                   c(N    = length2(xx[[col]], na.rm=na.rm),
                     mean = mean   (xx[[col]], na.rm=na.rm),
                     sd   = sd     (xx[[col]], na.rm=na.rm)
                   )
                 },
                 measurevar
  )
  
  # Rename the "mean" column    
  datac <- rename(datac, c("mean" = measurevar))
  
  datac$se <- datac$sd / sqrt(datac$N)  # Calculate standard error of the mean
  
  # Confidence interval multiplier for standard error
  # Calculate t-statistic for confidence interval: 
  # e.g., if conf.interval is .95, use .975 (above/below), and use df=N-1
  ciMult <- qt(conf.interval/2 + .5, datac$N-1)
  datac$ci <- datac$se * ciMult
  
  return(datac)
}
# Temperatura y humedad promedio en el laboratorio 
summarySE(vuelo, measurevar="Temp_Lab")
summarySE(vuelo, measurevar="Hum_Lab")

# Cálculo de Error estándar del porcentaje de mosquitos exitosos
datos.PexitoXTrat <- summarySE(vuelo, measurevar="P_Exitosos", groupvars=c("Treatment"))
library(kableExtra)
datos.PexitoXTrat %>%
  kbl(caption = "Tabla 1. Cálculo del Porcentaje de exito de mosquitos A. aegypti") %>%
  kable_classic(full_width = F, html_font = "Cambria")

## 2.2. Graficas básicas de diagnóstico ----
# Box plots
library(ggpubr)

# Porcentaje de exito de mosquitos en pruebas de vuelo por tratamiento
ggboxplot(vuelo, x = "Treatment", y = "P_Exitosos", fill="Treatment",
          outlier.colour="red", outlier.shape=8, outlier.size=4) +
  geom_dotplot(binaxis='y', stackdir='center', dotsize=0.6) +
  labs(title="Mosquitoes success rate in flight test by treatment",x="Treatments", y = "Success (%)") +
  scale_y_continuous(breaks=seq(0, 60, by = 5))

# Gráfico de cuartiles (Q-Q plot)
# Los gráficos QQ se utilizan para comprobar si los datos están distribuidos normalmente.
library("ggpubr")
ggqqplot(vuelo$P_Exitosos)

# Prueba estadísticas para probar normalidad
shapiro.test(vuelo$P_Exitosos)
nortest::ad.test(vuelo$P_Exitosos)
# A partir del resultado, el valor p < 0,05 implica que la distribución de los datos es significativamente diferente de la distribución normal.
# En otras palabras, no podemos asumir la normalidad.

# Pruebas estadísticas para comparar varianzas (para datos no normales)
library(car)
# Test de Levene: Compara las varianzas de k muestras, donde k puede ser más de dos muestras.
# Es una alternativa a la prueba de Bartlett que es menos sensible a las desviaciones de la normalidad.
leveneTest(P_Exitosos ~ Treatment, data = vuelo)         
# Test de Fligner-Killeen: es un test no paramétrico muy robusto frente a las desviaciones de la normalidad.
fligner.test(P_Exitosos ~ Treatment, data = vuelo)         
# De los resultados se desprende que los valores p de las pruebas son inferiores al nivel de significación de 0,05.
# Esto significa que hay pruebas que sugieren que la varianza en el % de exito de los mosquitos en la prueba de vuelo son estadísticamente diferentes para los grupos de tratamiento.


## 2.3. Regresión lineal generalizada ----
str(vuelo)

## Realización del modelo (Prof. Valle) 
mod1 <- glm(cbind(Exitosos,No_Exitosos)~Tiempo_E1+Tiempo_E2+ayu1+ayu2+ayu3,family="binomial",data=vuelo)
summary(mod1)
Anova(mod1)
library("effects")
aa <- data.frame(effect("Tiempo_E1",mod1))
plot(effect("Tiempo_E1",mod1))
ggplot(aa,aes(x=Tiempo_E1,y=fit)) + geom_point() + geom_line(col="red",size = 2) +
  geom_ribbon(aes(ymin=lower,ymax=upper),col="grey60", alpha = .15) + theme_bw() + ylab("Estimate probability  ± 95% confidence interval")

bb <- data.frame(effect("Tiempo_E2",mod1))
plot(effect("Tiempo_E2",mod1))
ggplot(bb,aes(x=Tiempo_E2,y=fit)) + geom_point() + geom_line(col="red",size = 1) +
  geom_ribbon(aes(ymin=lower,ymax=upper),col="grey60", alpha = .15) + ylab ("Estimate probability of flyers at 95% confidence interval") +
  xlab ("Second exposure to chilling") +
    theme(panel.background = element_blank(),axis.line=element_line()) + 
  theme(axis.title.x = element_text(vjust=-0.1, colour="black", size=rel(1.25))) +
theme(axis.title.y = element_text(vjust=-0.1, colour="black", size=rel(1.25)))

## 2.4. Comparaciones multiples post-hoc ----
library(agricolae)
# Comparación de Kruskal Wallis 
with(vuelo,kruskal(P_Exitosos,Treatment,alpha=0.05,group=TRUE,console=TRUE,p.adj="bon"))

ggplot(datos.PexitoXTrat, aes(x=Treatment, y=P_Exitosos, fill=Treatment)) + 
  geom_bar(position=position_dodge(), stat="identity") +
  scale_fill_manual(values=c("gray60", "gray70", "gray70", "gray70", "brown", "orange", "green3","blue"))+
  geom_errorbar(aes(ymin=P_Exitosos-se, ymax=P_Exitosos+se),
                width=.2,                    # Width of the error bars
                position=position_dodge(.9))+
  labs(x="Treatments", y = "Flight ability (%) ±SE", fill = "Tratamientos") +
  theme(axis.title.x = element_text(vjust=-0.1, colour="black", size=rel(1.25))) +
  theme(axis.title.y = element_text(vjust=-0.1, colour="black", size=rel(1.25))) +
  annotate(geom="text", x="C_1_25", y=30, label="a",color="black") +
  annotate(geom="text", x="C_2_25", y=38.5, label="a",color="black") +
  annotate(geom="text", x="C_2_50", y=35, label="a",color="black") +
  annotate(geom="text", x="C_2_100", y=29, label="a",color="black") +
  annotate(geom="text", x="1_25", y=11, label="b",color="black") +
  annotate(geom="text", x="2_25", y=8.5, label="bc",color="black") +
  annotate(geom="text", x="2_50", y=4.5, label="cd",color="black") +
  annotate(geom="text", x="2_100", y=3, label="d",color="black") +
  scale_y_continuous(breaks=seq(0, 40, by = 5)) + theme(legend.position="none") + 
  theme(panel.background = element_blank(),axis.line=element_line())

# 3. Efectos del enfriamiento sobre la tasa de eclosión ----

## 3.1. Modelo lineal mixto generalizado (GLMM) beta-binomial (Código Prof. Valle) ----
Dataset <- readODS::read_ods(path = "C:/Users/genes/OneDrive - El Colegio de la Frontera Sur/Articulo/AnálisisR_GEN/Supplementary Data.ods",
                             sheet = 4,
                              col_names = TRUE,
                    col_types = NULL,
                    na = "", skip = 0,
                    formula_as_formula = FALSE,
                    range = NULL,
                    row_names = FALSE,
                    strings_as_factors = FALSE,
                    verbose = FALSE)

library(gamlss)
library(ggeffects)
library(glmmTMB)
library(aod)
library(ggplot2)
library(multcomp)
library(emmeans)
library(car)

BNmod <- glmmTMB(cbind(N_larvas,N_huev-N_larvas)~Trata,family=list(family="betabinomial",link="logit"),data=Dataset)
summary(BNmod)

Anova(BNmod)

ggpredict(BNmod)

fit0 <- betabin(cbind(N_larvas,N_huev-N_larvas)~Trata,~1,data=Dataset)
summary(fit0)

lar.emm <- emmeans(BNmod,"Trata",type="response")
multcomp::cld(lar.emm, alpha = 0.10, Letters = LETTERS)

df <- data.frame(Dataset,predict(fit0,Dataset, se = TRUE, type = "response"))
str(df)
df$Trata <- as.factor(df$Trata)
levels(df$Trata)
df$Trata <- factor(df$Trata, levels = c("Hn", "Hs", "Ho", "Ho_1_25", "Ho_2_25"))
library(ggplot2)
ggplot(df,aes(x=Trata,y=fit, fill=Trata))+  geom_bar(position=position_dodge(), stat="identity") +
  geom_errorbar(aes(ymin=fit, ymax=fit+se.fit), width=.2,position=position_dodge(.9)) +
  ylab("Estimated hatching rate ± SE")+xlab("Treatments") +
  annotate(geom="text", x="Hn", y=0.51, label="bc",color="black") +
  annotate(geom="text", x="Hs", y=0.05, label="a",color="black") +
  annotate(geom="text", x="Ho", y=0.27, label="ab",color="black") +
  annotate(geom="text", x="Ho_1_25", y=0.47, label="bc",color="black") +
  annotate(geom="text", x="Ho_2_25", y=0.63, label="c",color="black") +
  scale_y_continuous(breaks=seq(0, 1, by = 0.1)) +
  scale_fill_manual(values=c("palegreen3", "tomato3", "gray50","deepskyblue", "deepskyblue4")) +
  theme(legend.position="none") + 
  theme(panel.background = element_blank(),axis.line=element_line())
  
#4. Competitividad sexual ----

## 4.1. Remuestreo ----
library(readODS)
Dataset <- read_ods(path = "C:/Users/genes/OneDrive - El Colegio de la Frontera Sur/Articulo/AnálisisR_GEN/Supplementary Data.ods",
                    sheet = 4,
                    col_names = TRUE,
                    col_types = NULL,
                    na = "", skip = 0,
                    formula_as_formula = FALSE,
                    range = NULL,
                    row_names = FALSE,
                    strings_as_factors = FALSE,
                    verbose = FALSE)

set.seed(666) # Inserté una semilla para la reproductibilidad de los valores
nboot <- 5000
Compe1 <- NULL
Esteri1 <- NULL
Compe2 <- NULL
Esteri2 <- NULL
Compe3 <- NULL
Esteri3 <- NULL

for(i in 1:nboot){
  Tasa_prom <- NULL
  for(j in 1:5){
    Tasa_prom[j] = mean(c(sample(Dataset$Porce_Hr[(Dataset$trata==j) & (Dataset$Ciclo==1)],size=5,rep=T),sample(Dataset$Porce_Hr[(Dataset$trata==j) & (Dataset$Ciclo==2)],size=5,rep=T)))
  }
  Compe1[i] <- (Tasa_prom[1]-Tasa_prom[3])/(Tasa_prom[3]-Tasa_prom[2])
  Compe2[i] <- (Tasa_prom[1]-Tasa_prom[4])/(Tasa_prom[4]-Tasa_prom[2])
  Compe3[i] <- (Tasa_prom[1]-Tasa_prom[5])/(Tasa_prom[5]-Tasa_prom[2])
  Esteri1[i] <- (1-Tasa_prom[3]/Tasa_prom[1])*100
  Esteri2[i] <- (1-Tasa_prom[4]/Tasa_prom[1])*100
  Esteri3[i] <- (1-Tasa_prom[5]/Tasa_prom[1])*100
}

mean(Compe1);sd(Compe1)/sqrt(length(Compe1))
mean(Compe2);sd(Compe2)/sqrt(length(Compe2))
mean(Compe3);sd(Compe3)/sqrt(length(Compe3))

mean(Esteri1);sd(Esteri1)/sqrt(length(Esteri1))
mean(Esteri2);sd(Esteri2)/sqrt(length(Esteri2))
mean(Esteri3);sd(Esteri3)/sqrt(length(Esteri3))

(Compe1)

## 4.2. Comparaciones ----

### Competitividad Sexual ------
Ho <- Compe1
Ho_1_25 <- Compe2
Ho_2_25 <- Compe3
Competitiveness <- c(Ho, Ho_1_25, Ho_2_25)
Competitiveness <- as.data.frame(Competitiveness)
tra <- c(rep("Ho", 5000), rep("Ho_1_25", 5000), rep("Ho_2_25", 5000))
tra <- as.data.frame(tra)
indexC <- cbind(tra, Competitiveness)
indexC$tra <- as.factor(indexC$tra)

summary(indexC)
library(tidyverse)
indexC %>%
  group_by(tra) %>%
  summarise(n = n(),
            mean = mean(Competitiveness),
            sd = sd(Competitiveness),
            se=sd(Competitiveness) / sqrt(length(Competitiveness)))
model <- aov(Competitiveness~tra, data=indexC)
summary(model)
TukeyHSD(model, conf.level=.95, trt = 'tra')
plot(TukeyHSD(model, conf.level=.95), las = 2)
library(agricolae)
# Old version HSD.test()
df<-df.residual(model)
MSerror<-deviance(model)/df
with(indexC,HSD.test(Competitiveness,tra,df,MSerror, group=TRUE,console=TRUE))

### Esterilidad ------

Ho <- Esteri1
Ho_1_25 <- Esteri2
Ho_2_25 <- Esteri3
Sterility <- c(Ho, Ho_1_25, Ho_2_25)
Sterility <- as.data.frame(Sterility)
tra <- c(rep("Ho", 5000), rep("Ho_1_25", 5000), rep("Ho_2_25", 5000))
tra <- as.data.frame(tra)
indexS <- cbind(tra, Sterility)
indexS$tra <- as.factor(indexS$tra)

summary(indexS)
library(tidyverse)
indexS %>%
  group_by(tra) %>%
  summarise(n = n(),
            mean = mean(Sterility),
            sd = sd(Sterility),
            se=sd(Sterility) / sqrt(length(Sterility)))
model <- aov(Sterility~tra, data=indexS)
summary(model)
TukeyHSD(model, conf.level=.95, trt = 'tra')
plot(TukeyHSD(model, conf.level=.95), las = 2)
library(agricolae)
# Old version HSD.test()
df<-df.residual(model)
MSerror<-deviance(model)/df
with(indexC,HSD.test(Sterility,tra,df,MSerror, group=TRUE,console=TRUE))

## 4.3. Gráficas ----
library(readODS)
index <- read_ods(path = "C:/Users/genes/OneDrive - El Colegio de la Frontera Sur/Articulo/AnálisisR_GEN/Supplementary Data.ods",
                  sheet = 5,
                  col_names = TRUE,
                  col_types = NULL,
                  na = "", skip = 0,
                  formula_as_formula = FALSE,
                  range = NULL,
                  row_names = FALSE,
                  strings_as_factors = FALSE,
                  verbose = FALSE)
library(ggplot2)
# Comparación 
a <- index %>% filter(index=="Sexual Competitiveness") %>%
  ggplot(aes(x=treatment, y=mean, fill=treatment)) + 
  geom_bar(position=position_dodge(), stat="identity") +
  scale_fill_manual(values=c("gray60", "palegreen1","skyblue2"))+
  geom_errorbar(aes(ymin=mean-se, ymax=mean+se),
                width=.2,                    # Width of the error bars
                position=position_dodge(.9))+
  theme(panel.background = element_blank(),axis.line=element_line())+
  labs(title="A)" ,x="Treatments", y = "Sexual Competitiveness mean ± se") + theme(legend.position="none") +
  annotate(geom="text", x="Ho", y=1.3, label="a",color="black") +
  annotate(geom="text", x="Ho_1_25", y=0.4, label="b",color="black") +
  annotate(geom="text", x="Ho_2_25", y=-.18, label="c",color="black") +
  theme(axis.title.x = element_text(vjust=-0.1, colour="black", size=rel(1.25))) +
  theme(axis.title.y = element_text(vjust=-0.1, colour="black", size=rel(1.25)))


b <- index %>% filter(index=="Induced Sterility") %>%
  ggplot(aes(x=treatment, y=mean, fill=treatment)) + 
  geom_bar(position=position_dodge(), stat="identity") +
  scale_fill_manual(values=c("gray60", "palegreen1","skyblue2"))+
  geom_errorbar(aes(ymin=mean-se, ymax=mean+se),
                width=.2,                    # Width of the error bars
                position=position_dodge(.9))+
  theme(panel.background = element_blank(),axis.line=element_line())+
  labs(title="B)", x="Treatments", y = "Induced Sterility mean ± se") + theme(legend.position="none") +
  annotate(geom="text", x="Ho", y=45, label="a",color="black") +
  annotate(geom="text", x="Ho_1_25", y=15, label="b",color="black") +
  annotate(geom="text", x="Ho_2_25", y=-31, label="c",color="black") +
  theme(axis.title.x = element_text(vjust=-0.1, colour="black", size=rel(1.25))) +
  theme(axis.title.y = element_text(vjust=-0.1, colour="black", size=rel(1.25)))

a
b
